# Supplementary material for: GOOGA: A platform to synthesize mapping experiments and identify genomic structural diversity
Source: PLoS Comput Biol. 2019 Apr 15;15(4):e1006949. doi: 10.1371/journal.pcbi.1006949 (PMC6483263; doi:10.1371/journal.pcbi.1006949)
Supplement: S1 Data — This compressed .zip file includes genomic locations and recombination map used to simulate MSG like markers on simulated scaffolds (made by randomly breaking the genome assembly), and also Python programs use to perform these simulations. Running this code will produce inputs appropriate for GOOGA. (ZIP) [file pcbi.1006949.s001.zip]

Archive with 6 entries (5 files):
- Supplemental_File_1/
- Supplemental_File_1/chrom.breaker.py
- Supplemental_File_1/make.f2s.v2.py
- Supplemental_File_1/msg.loci.2L.txt
- Supplemental_File_1/msg.loci.2R.txt
- Supplemental_File_1/recombination.map.txt
