# Supplementary material for: GOOGA: A platform to synthesize mapping experiments and identify genomic structural diversity
Source: PLoS Comput Biol. 2019 Apr 15;15(4):e1006949. doi: 10.1371/journal.pcbi.1006949 (PMC6483263; doi:10.1371/journal.pcbi.1006949)
Supplement: S1 Data — This compressed .zip file includes genomic locations and recombination map used to simulate MSG like markers on simulated scaffolds (made by randomly breaking the genome assembly), and also Python programs use to perform these simulations. Running this code will produce inputs appropriate for GOOGA. (ZIP) [file pcbi.1006949.s001.zip › Supplemental_File_1/chrom.breaker.py]

from math import exp,log
import random
from random import shuffle

noF2s = 200

LinesTotal=489 # number of 100kb intervals across entire chromosome

scaffs=30 # break chrom into this many parts (actually this number +1)

breaks=[]
for j in range(scaffs-1):
	breaks.append(random.randint(1,LinesTotal-1))

breaks.sort()
for j in range(1,scaffs-1):
	if breaks[j]==breaks[j-1]:
		breaks[j]+=1

print breaks

order=[1]
for k in range(2,scaffs+1):
	order.append(k)


shuffle(order)
print order

for z in range(noF2s):


	scaffcontents={}
	scaffcontents[1]=[]
	for k in range(2,scaffs+1):
		scaffcontents[k]=[]

	scaffid=0
	in1 =open("Genotypes."+str(z)+".txt", "rU")
	for line_idx, line in enumerate(in1):
		cols = line.replace('\n', '').split('\t') 

	# 3	2R	14500000	BB
		# print line_idx,scaffid
		if line_idx>=breaks[scaffs-2]:
			scaffid=scaffs-1
		elif line_idx>=breaks[scaffid]:
			scaffid+=1

		scaffcontents[order[scaffid]].append([cols[0],str(scaffid)+"_"+cols[1],cols[2],cols[3]]) # 8.16.6	Chr_01_0	0	AA
	in1.close()

	out1 = open("g."+str(z)+".txt","w")
	for k in range(1,scaffs+1):
		for j in range(len(scaffcontents[k])):
			out1.write(scaffcontents[k][j][0]+'\t'+scaffcontents[k][j][1]+'\t'+scaffcontents[k][j][2]+'\t'+scaffcontents[k][j][3]+'\n')

	out1.close()
