# Supplementary material for: GOOGA: A platform to synthesize mapping experiments and identify genomic structural diversity
Source: PLoS Comput Biol. 2019 Apr 15;15(4):e1006949. doi: 10.1371/journal.pcbi.1006949 (PMC6483263; doi:10.1371/journal.pcbi.1006949)
Supplement: S1 Data — This compressed .zip file includes genomic locations and recombination map used to simulate MSG like markers on simulated scaffolds (made by randomly breaking the genome assembly), and also Python programs use to perform these simulations. Running this code will produce inputs appropriate for GOOGA. (ZIP) [file pcbi.1006949.s001.zip › Supplemental_File_1/make.f2s.v2.py]

# v2:: No recombination in males

from random import random
from random import randint

# chromosome_2L	LN:23785505
# chromosome_2R	LN:25479258

ReadDepth=1 # reads per tag per fly
chromRtotal=[0.553,0.565] # total rate per chrom 


NoF2s = 200
Rinfo={"2L":{},"2R":{}}
src  =open("recombination.map.txt", "rU") # 
for line_idx, line in enumerate(src):
	cols = line.replace('\n', '').split('\t') 
# 2L	500000	0
# 2L	1000000	0.0183284457
	if cols[0]=="2L":
		rx = chromRtotal[0]
	else:
		rx = chromRtotal[1]

	for j in range(5):
		Rpoint=int(cols[1])-j*100000
		Rinfo[cols[0]][Rpoint]=float(cols[2])*rx/5.0  # rate for 100kb interval
src.close()

msg2L=[]
src  =open("msg.loci.2L.txt", "rU") # 
for line_idx, line in enumerate(src):
	cols = line.replace('\n', '').split('\t') 
# 27000
# 39000
	msg2L.append(int(cols[0]))
src.close()
msg2R=[]
src  =open("msg.loci.2R.txt", "rU") # 
for line_idx, line in enumerate(src):
	cols = line.replace('\n', '').split('\t') 
# 27000
# 39000
	msg2R.append(int(cols[0]))
src.close()


for flys in range(NoF2s):


	cc0 = randint(0, 1) # haplotype of male
	cc1 = randint(0, 1) # haplotype of female to start 2L
	out1  =open("rc."+str(flys)+".txt", "w")
	cwin = 0
	for k in range(len(msg2L)):

		win = int(msg2L[k]/100000)
		if win != cwin:
			if random()<Rinfo["2L"][win*100000]:
				cc1=1-cc1

		cwin = win

		if (cc0+cc1)==0:
			out1.write("fly."+str(flys)+'\t2L\t'+str(msg2L[k])+'\t'+str(ReadDepth)+'\t0\n')		
		elif (cc0+cc1)==2:
			out1.write("fly."+str(flys)+'\t2L\t'+str(msg2L[k])+'\t0\t'+str(ReadDepth)+'\n')	
		else:
			ccRA=[0,0]
			for z in range(ReadDepth):
				if random()<0.5:
					ccRA[0]+=1
				else:
					ccRA[1]+=1

			out1.write("fly."+str(flys)+'\t2L\t'+str(msg2L[k])+'\t'+str(ccRA[0])+'\t'+str(ccRA[1])+'\n')


	cwin = 0
	for k in range(len(msg2R)):

		win = int(msg2R[k]/100000)
		if win != cwin:
			if random()<Rinfo["2R"][win*100000]:
				cc1=1-cc1

		cwin = win

		if (cc0+cc1)==0:
			out1.write("fly."+str(flys)+'\t2R\t'+str(msg2R[k])+'\t'+str(ReadDepth)+'\t0\n')		
		elif (cc0+cc1)==2:
			out1.write("fly."+str(flys)+'\t2R\t'+str(msg2R[k])+'\t0\t'+str(ReadDepth)+'\n')	
		else:
			ccRA=[0,0]
			for z in range(ReadDepth):
				if random()<0.5:
					ccRA[0]+=1
				else:
					ccRA[1]+=1

			out1.write("fly."+str(flys)+'\t2R\t'+str(msg2R[k])+'\t'+str(ccRA[0])+'\t'+str(ccRA[1])+'\n')
