# Supplementary material for: GOOGA: A platform to synthesize mapping experiments and identify genomic structural diversity
Source: PLoS Comput Biol. 2019 Apr 15;15(4):e1006949. doi: 10.1371/journal.pcbi.1006949 (PMC6483263; doi:10.1371/journal.pcbi.1006949)
Supplement: S1 Data — This compressed .zip file includes genomic locations and recombination map used to simulate MSG like markers on simulated scaffolds (made by randomly breaking the genome assembly), and also Python programs use to perform these simulations. Running this code will produce inputs appropriate for GOOGA. (ZIP) [file pcbi.1006949.s001.zip › Supplemental_File_1/msg.loci.2L.txt]

27000
39000
44000
45000
46000
47000
48000
51000
53000
56000
57000
58000
59000
60000
61000
63000
64000
65000
70000
71000
73000
79000
80000
82000
85000
87000
88000
89000
90000
91000
93000
94000
96000
97000
98000
99000
100000
102000
103000
106000
107000
109000
111000
112000
113000
114000
116000
118000
119000
120000
121000
122000
123000
124000
125000
127000
129000
131000
133000
134000
135000
137000
138000
140000
141000
142000
143000
146000
147000
149000
150000
152000
156000
157000
159000
161000
164000
166000
167000
169000
170000
175000
176000
177000
178000
179000
182000
183000
187000
188000
189000
190000
191000
195000
197000
198000
202000
203000
205000
206000
207000
208000
209000
210000
211000
213000
219000
220000
225000
229000
230000
231000
235000
240000
241000
242000
249000
250000
251000
252000
259000
260000
261000
262000
263000
264000
266000
272000
275000
278000
280000
281000
282000
285000
287000
288000
289000
293000
294000
297000
299000
301000
303000
304000
305000
306000
308000
310000
311000
317000
319000
320000
326000
327000
329000
331000
332000
333000
334000
335000
337000
338000
340000
341000
342000
343000
344000
345000
346000
347000
349000
351000
352000
355000
356000
359000
362000
363000
367000
368000
369000
372000
373000
376000
377000
380000
381000
390000
391000
392000
394000
395000
396000
397000
398000
399000
400000
401000
402000
403000
404000
405000
406000
407000
408000
409000
413000
414000
415000
418000
420000
421000
422000
423000
426000
428000
431000
432000
435000
438000
439000
442000
443000
445000
448000
449000
452000
453000
455000
456000
457000
459000
460000
461000
463000
464000
465000
467000
472000
473000
475000
481000
484000
486000
487000
490000
491000
492000
496000
497000
501000
508000
511000
513000
514000
515000
516000
517000
518000
519000
522000
523000
525000
526000
528000
530000
531000
532000
533000
534000
535000
536000
537000
538000
540000
542000
544000
545000
549000
550000
558000
561000
565000
566000
567000
569000
576000
577000
584000
585000
590000
600000
606000
607000
611000
613000
616000
617000
621000
622000
623000
624000
625000
627000
629000
630000
631000
633000
634000
635000
636000
637000
638000
642000
645000
647000
648000
649000
650000
651000
653000
656000
657000
659000
660000
663000
665000
670000
671000
676000
677000
678000
679000
680000
681000
683000
684000
686000
687000
689000
690000
691000
692000
693000
694000
698000
702000
703000
705000
706000
708000
710000
712000
713000
714000
719000
725000
726000
727000
739000
740000
741000
742000
743000
744000
747000
749000
752000
753000
757000
761000
762000
764000
765000
766000
767000
768000
769000
770000
771000
772000
774000
778000
780000
782000
783000
784000
786000
787000
788000
789000
790000
793000
797000
799000
800000
807000
810000
813000
816000
820000
821000
822000
823000
824000
825000
826000
827000
828000
829000
831000
832000
837000
839000
843000
847000
848000
849000
850000
853000
855000
856000
858000
867000
868000
874000
876000
878000
888000
889000
892000
893000
894000
896000
906000
907000
908000
916000
917000
918000
923000
924000
926000
927000
928000
929000
931000
933000
934000
935000
939000
945000
946000
948000
950000
951000
953000
954000
957000
958000
960000
962000
963000
965000
966000
978000
979000
985000
986000
988000
989000
998000
1001000
1002000
1003000
1004000
1005000
1006000
1008000
1010000
1011000
1016000
1017000
1019000
1020000
1022000
1023000
1034000
1035000
1036000
1037000
1038000
1039000
1045000
1049000
1050000
1053000
1058000
1059000
1063000
1064000
1065000
1067000
1068000
1073000
1074000
1076000
1079000
1080000
1081000
1082000
1084000
1090000
1091000
1093000
1096000
1097000
1099000
1100000
1102000
1103000
1105000
1107000
1110000
1111000
1112000
1113000
1114000
1115000
1117000
1118000
1120000
1121000
1122000
1124000
1127000
1128000
1129000
1131000
1132000
1133000
1134000
1137000
1138000
1140000
1146000
1149000
1150000
1153000
1154000
1157000
1158000
1164000
1170000
1171000
1173000
1176000
1184000
1187000
1190000
1191000
1200000
1202000
1203000
1206000
1210000
1215000
1216000
1221000
1225000
1226000
1231000
1235000
1236000
1240000
1241000
1242000
1243000
1244000
1248000
1249000
1250000
1253000
1257000
1261000
1264000
1265000
1266000
1269000
1273000
1274000
1275000
1276000
1279000
1280000
1282000
1283000
1284000
1285000
1286000
1288000
1291000
1293000
1297000
1298000
1299000
1300000
1303000
1304000
1305000
1306000
1307000
1308000
1310000
1313000
1314000
1318000
1319000
1320000
1322000
1323000
1324000
1326000
1327000
1330000
1331000
1341000
1342000
1343000
1344000
1345000
1350000
1353000
1354000
1355000
1356000
1357000
1358000
1359000
1361000
1362000
1363000
1364000
1366000
1368000
1369000
1370000
1371000
1373000
1374000
1376000
1378000
1379000
1380000
1381000
1384000
1385000
1386000
1388000
1392000
1393000
1396000
1398000
1399000
1400000
1401000
1402000
1403000
1404000
1408000
1409000
1410000
1412000
1414000
1417000
1419000
1420000
1421000
1430000
1432000
1434000
1436000
1437000
1438000
1439000
1440000
1443000
1444000
1448000
1449000
1450000
1454000
1455000
1457000
1458000
1459000
1461000
1462000
1468000
1469000
1470000
1471000
1472000
1473000
1474000
1475000
1477000
1478000
1479000
1489000
1496000
1497000
1498000
1500000
1501000
1502000
1506000
1507000
1508000
1519000
1521000
1522000
1524000
1525000
1527000
1528000
1529000
1531000
1532000
1533000
1534000
1539000
1541000
1543000
1544000
1547000
1549000
1550000
1551000
1552000
1554000
1555000
1557000
1559000
1560000
1561000
1562000
1563000
1564000
1565000
1569000
1570000
1571000
1572000
1575000
1577000
1578000
1579000
1580000
1582000
1583000
1584000
1585000
1586000
1589000
1591000
1592000
1593000
1594000
1596000
1600000
1601000
1602000
1603000
1604000
1605000
1609000
1610000
1611000
1612000
1613000
1615000
1616000
1618000
1620000
1622000
1623000
1625000
1626000
1627000
1629000
1632000
1633000
1638000
1639000
1640000
1642000
1643000
1647000
1648000
1649000
1651000
1652000
1653000
1654000
1655000
1657000
1660000
1664000
1665000
1667000
1670000
1671000
1673000
1676000
1677000
1678000
1681000
1682000
1685000
1687000
1689000
1690000
1694000
1696000
1698000
1700000
1703000
1704000
1707000
1708000
1709000
1711000
1712000
1714000
1715000
1720000
1721000
1722000
1724000
1725000
1726000
1732000
1733000
1737000
1739000
1742000
1743000
1746000
1749000
1753000
1758000
1759000
1760000
1761000
1763000
1764000
1765000
1766000
1786000
1789000
1791000
1793000
1795000
1796000
1797000
1799000
1800000
1804000
1819000
1820000
1827000
1828000
1829000
1832000
1834000
1835000
1836000
1840000
1842000
1843000
1845000
1846000
1847000
1848000
1849000
1850000
1853000
1854000
1856000
1858000
1859000
1860000
1861000
1862000
1864000
1867000
1868000
1873000
1874000
1875000
1876000
1878000
1879000
1882000
1883000
1885000
1886000
1887000
1888000
1889000
1892000
1893000
1896000
1898000
1900000
1902000
1903000
1904000
1906000
1907000
1908000
1909000
1910000
1911000
1912000
1922000
1924000
1926000
1927000
1928000
1929000
1933000
1934000
1941000
1942000
1944000
1948000
1951000
1952000
1953000
1958000
1960000
1962000
1963000
1967000
1968000
1973000
1974000
1976000
1977000
1980000
1981000
1982000
1985000
1989000
1990000
1991000
1992000
1994000
1995000
1996000
1997000
1998000
1999000
2001000
2005000
2008000
2009000
2011000
2013000
2014000
2015000
2016000
2020000
2021000
2023000
2024000
2026000
2027000
2028000
2030000
2034000
2035000
2039000
2040000
2047000
2048000
2051000
2052000
2055000
2058000
2061000
2062000
2063000
2066000
2068000
2069000
2070000
2072000
2073000
2074000
2075000
2076000
2077000
2080000
2081000
2083000
2084000
2085000
2088000
2089000
2090000
2091000
2092000
2093000
2095000
2097000
2099000
2102000
2103000
2114000
2116000
2117000
2118000
2120000
2121000
2131000
2132000
2133000
2138000
2140000
2141000
2143000
2145000
2149000
2153000
2158000
2159000
2160000
2163000
2164000
2166000
2167000
2168000
2171000
2175000
2177000
2178000
2179000
2181000
2182000
2183000
2185000
2189000
2190000
2195000
2196000
2197000
2198000
2199000
2201000
2203000
2205000
2206000
2209000
2210000
2211000
2214000
2215000
2218000
2220000
2221000
2222000
2223000
2226000
2229000
2230000
2232000
2234000
2235000
2236000
2238000
2239000
2243000
2244000
2245000
2247000
2251000
2252000
2253000
2254000
2256000
2259000
2261000
2262000
2263000
2265000
2266000
2270000
2271000
2273000
2275000
2281000
2282000
2283000
2286000
2294000
2295000
2296000
2297000
2311000
2312000
2314000
2318000
2319000
2321000
2324000
2325000
2327000
2329000
2334000
2340000
2341000
2342000
2343000
2344000
2345000
2346000
2347000
2348000
2350000
2354000
2355000
2356000
2357000
2358000
2359000
2361000
2362000
2363000
2364000
2366000
2368000
2369000
2371000
2372000
2373000
2374000
2375000
2378000
2382000
2385000
2386000
2387000
2391000
2392000
2393000
2394000
2395000
2396000
2397000
2398000
2401000
2402000
2404000
2407000
2412000
2413000
2415000
2416000
2418000
2419000
2421000
2422000
2423000
2424000
2425000
2426000
2428000
2429000
2433000
2436000
2438000
2439000
2441000
2442000
2444000
2445000
2447000
2450000
2452000
2454000
2455000
2456000
2459000
2460000
2461000
2463000
2464000
2465000
2466000
2467000
2468000
2469000
2471000
2474000
2475000
2478000
2480000
2484000
2488000
2491000
2492000
2496000
2497000
2501000
2502000
2503000
2505000
2507000
2508000
2509000
2510000
2511000
2512000
2513000
2515000
2516000
2517000
2519000
2520000
2521000
2524000
2525000
2527000
2529000
2530000
2532000
2533000
2534000
2535000
2539000
2544000
2545000
2546000
2548000
2549000
2552000
2555000
2556000
2557000
2558000
2559000
2561000
2564000
2566000
2574000
2579000
2580000
2581000
2582000
2583000
2584000
2585000
2586000
2587000
2591000
2592000
2593000
2594000
2596000
2598000
2599000
2600000
2601000
2602000
2605000
2606000
2607000
2609000
2614000
2618000
2620000
2621000
2624000
2627000
2629000
2631000
2632000
2633000
2634000
2635000
2636000
2637000
2639000
2643000
2645000
2654000
2656000
2659000
2660000
2663000
2664000
2665000
2666000
2676000
2679000
2680000
2681000
2689000
2690000
2691000
2692000
2696000
2698000
2699000
2703000
2704000
2706000
2708000
2713000
2715000
2717000
2718000
2719000
2720000
2729000
2732000
2733000
2734000
2736000
2745000
2753000
2754000
2755000
2758000
2762000
2763000
2766000
2767000
2768000
2772000
2773000
2774000
2777000
2778000
2782000
2783000
2789000
2790000
2798000
2799000
2800000
2802000
2807000
2814000
2815000
2817000
2819000
2820000
2822000
2823000
2824000
2825000
2826000
2828000
2829000
2832000
2834000
2845000
2846000
2850000
2851000
2855000
2856000
2858000
2859000
2860000
2861000
2864000
2865000
2866000
2869000
2870000
2871000
2872000
2875000
2876000
2877000
2878000
2879000
2885000
2886000
2887000
2889000
2890000
2893000
2894000
2895000
2896000
2897000
2898000
2899000
2902000
2903000
2904000
2905000
2908000
2909000
2910000
2911000
2912000
2913000
2914000
2915000
2917000
2920000
2921000
2923000
2924000
2926000
2927000
2928000
2929000
2931000
2933000
2935000
2941000
2942000
2943000
2944000
2945000
2946000
2949000
2950000
2952000
2953000
2955000
2956000
2957000
2958000
2959000
2960000
2962000
2963000
2966000
2967000
2968000
2969000
2971000
2977000
2979000
2988000
2989000
2991000
2992000
2993000
2994000
2995000
2996000
2997000
2998000
3000000
3001000
3003000
3005000
3006000
3014000
3015000
3016000
3017000
3018000
3020000
3022000
3024000
3025000
3029000
3032000
3033000
3038000
3045000
3046000
3047000
3049000
3058000
3061000
3064000
3069000
3070000
3071000
3072000
3073000
3075000
3077000
3078000
3079000
3080000
3081000
3084000
3087000
3089000
3090000
3093000
3096000
3097000
3100000
3103000
3104000
3107000
3108000
3114000
3115000
3123000
3124000
3125000
3126000
3127000
3128000
3131000
3135000
3136000
3138000
3140000
3141000
3147000
3148000
3150000
3151000
3152000
3155000
3156000
3162000
3163000
3164000
3165000
3166000
3167000
3170000
3172000
3173000
3174000
3176000
3177000
3178000
3179000
3180000
3181000
3182000
3183000
3184000
3185000
3187000
3188000
3191000
3192000
3193000
3197000
3198000
3199000
3200000
3201000
3207000
3208000
3209000
3210000
3212000
3215000
3216000
3218000
3220000
3221000
3225000
3226000
3227000
3228000
3232000
3233000
3237000
3241000
3242000
3249000
3252000
3253000
3255000
3256000
3257000
3261000
3263000
3264000
3265000
3266000
3268000
3270000
3271000
3273000
3276000
3277000
3279000
3281000
3282000
3283000
3284000
3285000
3288000
3290000
3291000
3294000
3295000
3297000
3298000
3300000
3304000
3309000
3312000
3313000
3318000
3326000
3327000
3329000
3333000
3334000
3345000
3347000
3348000
3349000
3350000
3354000
3355000
3356000
3357000
3358000
3359000
3360000
3362000
3363000
3364000
3365000
3367000
3368000
3370000
3371000
3374000
3375000
3376000
3378000
3379000
3380000
3386000
3387000
3391000
3392000
3393000
3396000
3399000
3400000
3402000
3403000
3404000
3406000
3408000
3409000
3410000
3411000
3412000
3413000
3416000
3417000
3421000
3422000
3426000
3427000
3434000
3436000
3440000
3444000
3445000
3448000
3449000
3450000
3453000
3455000
3462000
3463000
3466000
3467000
3468000
3472000
3473000
3474000
3479000
3480000
3484000
3486000
3488000
3489000
3491000
3492000
3493000
3494000
3502000
3506000
3507000
3509000
3514000
3515000
3517000
3520000
3521000
3522000
3523000
3524000
3525000
3527000
3528000
3529000
3530000
3532000
3533000
3534000
3535000
3537000
3539000
3542000
3543000
3544000
3548000
3549000
3550000
3551000
3552000
3558000
3559000
3560000
3561000
3562000
3564000
3565000
3570000
3572000
3573000
3574000
3575000
3576000
3577000
3578000
3579000
3580000
3581000
3583000
3586000
3594000
3595000
3597000
3598000
3599000
3600000
3601000
3606000
3607000
3608000
3610000
3612000
3613000
3614000
3616000
3619000
3620000
3621000
3623000
3624000
3625000
3628000
3629000
3630000
3631000
3632000
3633000
3636000
3637000
3638000
3639000
3643000
3644000
3645000
3646000
3648000
3649000
3650000
3652000
3653000
3654000
3658000
3661000
3665000
3666000
3671000
3672000
3673000
3675000
3676000
3677000
3681000
3686000
3694000
3697000
3699000
3700000
3705000
3706000
3708000
3709000
3710000
3711000
3714000
3715000
3716000
3717000
3720000
3721000
3722000
3723000
3724000
3726000
3727000
3728000
3730000
3736000
3737000
3741000
3742000
3743000
3747000
3748000
3749000
3750000
3752000
3754000
3756000
3757000
3760000
3761000
3762000
3765000
3766000
3767000
3768000
3769000
3774000
3780000
3781000
3782000
3784000
3785000
3786000
3791000
3792000
3793000
3794000
3795000
3798000
3800000
3801000
3804000
3806000
3810000
3812000
3813000
3814000
3816000
3817000
3818000
3819000
3822000
3825000
3827000
3830000
3831000
3832000
3833000
3834000
3836000
3839000
3840000
3841000
3842000
3843000
3845000
3848000
3850000
3853000
3855000
3856000
3857000
3858000
3859000
3862000
3863000
3864000
3865000
3869000
3870000
3871000
3872000
3873000
3874000
3875000
3876000
3877000
3878000
3885000
3887000
3888000
3893000
3896000
3898000
3899000
3901000
3902000
3906000
3908000
3910000
3911000
3927000
3928000
3930000
3931000
3943000
3944000
3945000
3947000
3948000
3950000
3952000
3953000
3954000
3955000
3956000
3959000
3960000
3961000
3962000
3964000
3967000
3970000
3971000
3972000
3973000
3974000
3977000
3978000
3979000
3980000
3981000
3982000
3983000
3984000
3985000
3988000
3993000
3994000
3995000
3996000
3997000
3999000
4001000
4002000
4003000
4005000
4006000
4007000
4009000
4010000
4011000
4013000
4014000
4015000
4016000
4019000
4020000
4021000
4022000
4023000
4024000
4026000
4027000
4030000
4031000
4033000
4034000
4035000
4037000
4038000
4040000
4043000
4045000
4048000
4049000
4051000
4053000
4055000
4056000
4059000
4060000
4061000
4062000
4068000
4069000
4070000
4071000
4072000
4075000
4076000
4077000
4078000
4079000
4080000
4081000
4084000
4086000
4087000
4091000
4092000
4093000
4096000
4097000
4098000
4099000
4100000
4102000
4108000
4109000
4110000
4111000
4112000
4114000
4115000
4116000
4117000
4118000
4119000
4122000
4123000
4124000
4125000
4126000
4127000
4128000
4129000
4135000
4136000
4137000
4138000
4139000
4142000
4144000
4148000
4149000
4150000
4152000
4153000
4157000
4158000
4160000
4162000
4163000
4164000
4165000
4166000
4168000
4171000
4174000
4175000
4178000
4179000
4182000
4183000
4185000
4186000
4192000
4193000
4195000
4197000
4200000
4206000
4211000
4224000
4228000
4229000
4232000
4235000
4236000
4237000
4238000
4241000
4242000
4246000
4247000
4248000
4249000
4250000
4251000
4252000
4253000
4254000
4256000
4261000
4263000
4267000
4273000
4274000
4276000
4283000
4290000
4291000
4293000
4294000
4295000
4296000
4297000
4298000
4299000
4300000
4301000
4304000
4305000
4306000
4307000
4308000
4312000
4314000
4315000
4316000
4319000
4320000
4321000
4325000
4326000
4327000
4328000
4334000
4335000
4337000
4342000
4348000
4349000
4350000
4351000
4352000
4353000
4354000
4355000
4357000
4358000
4359000
4360000
4361000
4362000
4364000
4365000
4366000
4373000
4378000
4379000
4380000
4382000
4384000
4385000
4386000
4387000
4391000
4393000
4396000
4401000
4402000
4408000
4415000
4417000
4418000
4420000
4421000
4425000
4426000
4428000
4430000
4434000
4436000
4438000
4442000
4443000
4448000
4449000
4450000
4452000
4453000
4454000
4457000
4465000
4466000
4468000
4470000
4471000
4472000
4473000
4474000
4480000
4481000
4482000
4483000
4487000
4491000
4492000
4495000
4496000
4497000
4508000
4509000
4510000
4511000
4516000
4517000
4526000
4528000
4533000
4547000
4549000
4552000
4558000
4559000
4563000
4565000
4566000
4567000
4570000
4571000
4572000
4573000
4574000
4575000
4576000
4577000
4578000
4579000
4580000
4581000
4582000
4585000
4586000
4587000
4588000
4592000
4593000
4594000
4595000
4596000
4599000
4601000
4604000
4605000
4607000
4609000
4610000
4612000
4613000
4616000
4617000
4619000
4620000
4623000
4624000
4625000
4626000
4629000
4630000
4632000
4633000
4634000
4642000
4643000
4645000
4650000
4651000
4654000
4656000
4657000
4658000
4659000
4660000
4662000
4672000
4673000
4674000
4675000
4678000
4684000
4686000
4687000
4692000
4693000
4696000
4698000
4699000
4700000
4701000
4702000
4705000
4706000
4707000
4708000
4712000
4713000
4714000
4719000
4720000
4722000
4723000
4726000
4730000
4733000
4734000
4735000
4739000
4740000
4741000
4742000
4744000
4749000
4752000
4753000
4754000
4756000
4757000
4759000
4760000
4761000
4768000
4770000
4771000
4773000
4774000
4775000
4776000
4777000
4778000
4779000
4780000
4781000
4782000
4783000
4786000
4788000
4790000
4791000
4792000
4793000
4794000
4796000
4797000
4800000
4801000
4802000
4803000
4805000
4807000
4808000
4809000
4810000
4811000
4813000
4814000
4818000
4819000
4820000
4821000
4823000
4828000
4829000
4835000
4839000
4840000
4841000
4842000
4846000
4847000
4850000
4853000
4854000
4860000
4861000
4862000
4864000
4869000
4870000
4873000
4876000
4877000
4878000
4880000
4883000
4884000
4885000
4893000
4895000
4902000
4905000
4906000
4910000
4912000
4913000
4914000
4917000
4918000
4919000
4920000
4921000
4922000
4923000
4924000
4925000
4926000
4928000
4931000
4932000
4933000
4934000
4938000
4943000
4945000
4946000
4948000
4951000
4957000
4958000
4959000
4965000
4970000
4978000
4980000
4981000
4982000
4983000
4984000
4985000
4989000
4991000
4994000
4995000
4998000
4999000
5000000
5001000
5002000
5004000
5005000
5008000
5009000
5010000
5011000
5012000
5013000
5014000
5020000
5021000
5024000
5026000
5027000
5028000
5029000
5030000
5033000
5036000
5038000
5041000
5044000
5048000
5049000
5054000
5055000
5056000
5064000
5066000
5067000
5068000
5072000
5075000
5079000
5080000
5082000
5084000
5085000
5086000
5087000
5088000
5089000
5092000
5093000
5095000
5096000
5097000
5112000
5113000
5114000
5117000
5119000
5120000
5125000
5142000
5144000
5145000
5146000
5150000
5153000
5154000
5156000
5157000
5158000
5159000
5161000
5162000
5168000
5185000
5188000
5190000
5191000
5196000
5197000
5200000
5202000
5206000
5208000
5213000
5227000
5230000
5231000
5232000
5235000
5236000
5238000
5239000
5241000
5242000
5243000
5248000
5249000
5251000
5252000
5254000
5257000
5263000
5264000
5265000
5267000
5268000
5269000
5270000
5273000
5276000
5277000
5280000
5281000
5284000
5285000
5288000
5293000
5296000
5297000
5299000
5300000
5304000
5306000
5311000
5314000
5319000
5320000
5321000
5322000
5323000
5324000
5334000
5336000
5337000
5340000
5342000
5343000
5344000
5347000
5348000
5349000
5351000
5353000
5355000
5357000
5361000
5362000
5363000
5364000
5368000
5371000
5373000
5375000
5376000
5380000
5383000
5385000
5386000
5389000
5390000
5391000
5392000
5393000
5395000
5397000
5398000
5399000
5401000
5402000
5403000
5406000
5407000
5410000
5414000
5415000
5416000
5417000
5419000
5420000
5422000
5424000
5425000
5429000
5430000
5431000
5432000
5433000
5434000
5436000
5437000
5439000
5441000
5444000
5445000
5446000
5447000
5448000
5451000
5455000
5456000
5457000
5458000
5459000
5460000
5463000
5464000
5465000
5467000
5468000
5469000
5471000
5472000
5473000
5475000
5476000
5477000
5481000
5482000
5483000
5484000
5485000
5486000
5487000
5488000
5489000
5491000
5493000
5495000
5497000
5498000
5499000
5501000
5502000
5503000
5504000
5505000
5506000
5507000
5509000
5510000
5511000
5513000
5515000
5516000
5517000
5518000
5521000
5523000
5524000
5525000
5529000
5530000
5531000
5533000
5534000
5542000
5547000
5548000
5549000
5550000
5553000
5554000
5556000
5557000
5558000
5567000
5570000
5573000
5574000
5575000
5578000
5580000
5581000
5582000
5584000
5588000
5591000
5592000
5593000
5596000
5597000
5600000
5601000
5602000
5603000
5604000
5607000
5608000
5616000
5617000
5618000
5620000
5622000
5623000
5624000
5625000
5627000
5628000
5629000
5630000
5633000
5637000
5638000
5641000
5643000
5645000
5646000
5647000
5648000
5651000
5652000
5653000
5655000
5657000
5658000
5664000
5666000
5667000
5668000
5669000
5670000
5671000
5672000
5674000
5679000
5681000
5682000
5684000
5686000
5687000
5688000
5689000
5692000
5693000
5694000
5695000
5696000
5697000
5699000
5700000
5701000
5709000
5710000
5711000
5714000
5715000
5716000
5717000
5718000
5719000
5721000
5722000
5728000
5729000
5730000
5732000
5733000
5734000
5735000
5736000
5737000
5739000
5740000
5741000
5747000
5749000
5750000
5752000
5753000
5756000
5757000
5762000
5763000
5767000
5769000
5770000
5773000
5774000
5775000
5777000
5778000
5783000
5784000
5786000
5789000
5791000
5794000
5796000
5797000
5801000
5803000
5804000
5807000
5808000
5809000
5810000
5814000
5820000
5821000
5822000
5823000
5825000
5830000
5834000
5839000
5840000
5841000
5845000
5846000
5847000
5851000
5854000
5855000
5856000
5857000
5859000
5866000
5867000
5871000
5873000
5874000
5875000
5878000
5879000
5880000
5881000
5882000
5883000
5885000
5886000
5887000
5888000
5889000
5890000
5891000
5893000
5894000
5896000
5898000
5899000
5900000
5901000
5905000
5906000
5907000
5913000
5914000
5915000
5916000
5919000
5921000
5922000
5923000
5926000
5935000
5937000
5938000
5943000
5953000
5954000
5955000
5956000
5961000
5962000
5963000
5985000
5986000
5988000
5990000
5996000
5997000
5998000
5999000
6003000
6005000
6006000
6011000
6014000
6015000
6024000
6025000
6028000
6029000
6031000
6033000
6040000
6042000
6046000
6048000
6051000
6053000
6054000
6055000
6056000
6057000
6060000
6064000
6065000
6066000
6067000
6069000
6071000
6073000
6075000
6076000
6079000
6080000
6081000
6086000
6091000
6095000
6098000
6101000
6102000
6109000
6112000
6113000
6114000
6115000
6119000
6120000
6124000
6126000
6129000
6130000
6134000
6135000
6136000
6138000
6139000
6144000
6146000
6147000
6148000
6149000
6153000
6154000
6155000
6157000
6162000
6166000
6168000
6169000
6170000
6171000
6173000
6177000
6178000
6179000
6182000
6183000
6188000
6189000
6190000
6194000
6196000
6197000
6200000
6201000
6202000
6204000
6207000
6208000
6209000
6213000
6214000
6215000
6221000
6222000
6223000
6225000
6228000
6231000
6232000
6233000
6235000
6242000
6243000
6244000
6245000
6248000
6250000
6251000
6252000
6254000
6255000
6256000
6257000
6258000
6260000
6261000
6262000
6263000
6264000
6265000
6267000
6269000
6271000
6272000
6276000
6279000
6281000
6282000
6283000
6285000
6286000
6287000
6297000
6299000
6307000
6309000
6310000
6312000
6314000
6315000
6318000
6319000
6320000
6321000
6322000
6323000
6325000
6326000
6327000
6328000
6330000
6333000
6334000
6336000
6337000
6338000
6339000
6340000
6341000
6343000
6344000
6345000
6346000
6347000
6349000
6350000
6352000
6356000
6359000
6360000
6361000
6362000
6363000
6365000
6374000
6375000
6376000
6379000
6380000
6381000
6382000
6383000
6384000
6388000
6391000
6392000
6397000
6400000
6403000
6407000
6408000
6410000
6412000
6416000
6417000
6423000
6425000
6427000
6428000
6429000
6430000
6431000
6432000
6437000
6438000
6441000
6442000
6443000
6445000
6446000
6447000
6448000
6449000
6450000
6451000
6463000
6468000
6469000
6472000
6474000
6475000
6478000
6480000
6481000
6483000
6484000
6485000
6487000
6492000
6494000
6495000
6497000
6498000
6499000
6500000
6501000
6502000
6506000
6514000
6516000
6520000
6522000
6524000
6525000
6527000
6528000
6531000
6536000
6538000
6540000
6541000
6542000
6550000
6551000
6552000
6553000
6554000
6559000
6563000
6564000
6569000
6570000
6571000
6573000
6574000
6576000
6577000
6585000
6586000
6587000
6588000
6589000
6592000
6595000
6597000
6598000
6599000
6600000
6601000
6602000
6603000
6604000
6605000
6606000
6607000
6611000
6613000
6616000
6618000
6620000
6622000
6625000
6626000
6627000
6628000
6630000
6634000
6636000
6637000
6638000
6639000
6640000
6641000
6643000
6645000
6647000
6649000
6652000
6653000
6655000
6658000
6659000
6660000
6661000
6662000
6665000
6666000
6668000
6680000
6682000
6684000
6685000
6689000
6690000
6691000
6693000
6697000
6699000
6700000
6701000
6703000
6704000
6710000
6712000
6713000
6714000
6715000
6718000
6719000
6720000
6722000
6723000
6725000
6726000
6728000
6730000
6732000
6733000
6734000
6735000
6737000
6738000
6741000
6742000
6743000
6745000
6746000
6747000
6748000
6749000
6750000
6760000
6762000
6764000
6766000
6767000
6768000
6773000
6774000
6777000
6778000
6782000
6788000
6791000
6792000
6798000
6800000
6802000
6803000
6805000
6806000
6807000
6812000
6813000
6815000
6816000
6817000
6819000
6820000
6824000
6825000
6826000
6829000
6830000
6831000
6834000
6838000
6843000
6847000
6848000
6856000
6857000
6858000
6860000
6861000
6863000
6867000
6868000
6870000
6872000
6873000
6877000
6880000
6883000
6884000
6885000
6886000
6887000
6888000
6890000
6893000
6895000
6900000
6901000
6902000
6904000
6905000
6906000
6909000
6910000
6914000
6915000
6917000
6918000
6924000
6926000
6928000
6929000
6935000
6940000
6942000
6943000
6948000
6951000
6963000
6965000
6968000
6970000
6975000
6976000
6979000
6983000
6985000
6987000
6999000
7000000
7001000
7002000
7004000
7006000
7010000
7011000
7012000
7014000
7017000
7025000
7027000
7028000
7032000
7033000
7035000
7038000
7039000
7042000
7045000
7052000
7053000
7061000
7066000
7067000
7070000
7071000
7072000
7073000
7075000
7076000
7079000
7083000
7084000
7085000
7090000
7091000
7094000
7095000
7096000
7100000
7101000
7102000
7103000
7107000
7110000
7111000
7114000
7116000
7118000
7121000
7122000
7125000
7127000
7131000
7134000
7135000
7136000
7138000
7140000
7141000
7142000
7144000
7146000
7147000
7148000
7149000
7150000
7152000
7153000
7154000
7155000
7156000
7157000
7158000
7163000
7164000
7165000
7168000
7169000
7171000
7172000
7173000
7174000
7175000
7178000
7179000
7180000
7181000
7182000
7183000
7184000
7185000
7189000
7190000
7191000
7192000
7193000
7194000
7196000
7197000
7204000
7205000
7208000
7209000
7210000
7211000
7212000
7214000
7219000
7221000
7222000
7224000
7225000
7226000
7231000
7233000
7234000
7235000
7237000
7238000
7242000
7243000
7245000
7247000
7248000
7249000
7251000
7252000
7255000
7256000
7257000
7258000
7261000
7263000
7264000
7265000
7266000
7271000
7272000
7273000
7275000
7276000
7278000
7279000
7281000
7282000
7283000
7284000
7285000
7288000
7290000
7291000
7292000
7296000
7298000
7299000
7300000
7301000
7302000
7304000
7308000
7309000
7310000
7311000
7312000
7314000
7315000
7316000
7317000
7318000
7320000
7321000
7327000
7328000
7329000
7330000
7331000
7332000
7334000
7336000
7337000
7339000
7340000
7341000
7346000
7347000
7348000
7351000
7352000
7353000
7355000
7356000
7357000
7358000
7359000
7361000
7364000
7365000
7367000
7368000
7371000
7372000
7373000
7374000
7375000
7379000
7388000
7391000
7392000
7394000
7395000
7397000
7399000
7400000
7403000
7404000
7405000
7408000
7409000
7410000
7413000
7415000
7416000
7419000
7424000
7425000
7427000
7428000
7429000
7431000
7433000
7436000
7437000
7438000
7443000
7444000
7445000
7447000
7448000
7449000
7450000
7452000
7453000
7457000
7475000
7476000
7477000
7479000
7480000
7482000
7483000
7484000
7485000
7486000
7488000
7490000
7492000
7494000
7495000
7496000
7497000
7498000
7499000
7503000
7504000
7505000
7508000
7510000
7515000
7516000
7519000
7520000
7523000
7524000
7525000
7527000
7528000
7532000
7533000
7534000
7536000
7537000
7539000
7543000
7544000
7547000
7548000
7549000
7550000
7551000
7552000
7553000
7554000
7558000
7559000
7560000
7564000
7565000
7566000
7567000
7568000
7569000
7570000
7577000
7579000
7581000
7584000
7589000
7590000
7592000
7593000
7594000
7595000
7597000
7600000
7602000
7604000
7605000
7608000
7609000
7612000
7613000
7615000
7617000
7618000
7620000
7624000
7625000
7626000
7627000
7630000
7631000
7632000
7633000
7635000
7636000
7641000
7642000
7643000
7644000
7645000
7646000
7647000
7656000
7657000
7658000
7659000
7664000
7665000
7667000
7668000
7673000
7674000
7675000
7676000
7678000
7679000
7680000
7684000
7686000
7689000
7690000
7694000
7695000
7698000
7699000
7700000
7701000
7706000
7707000
7713000
7714000
7716000
7717000
7720000
7721000
7722000
7727000
7729000
7731000
7733000
7735000
7736000
7737000
7738000
7741000
7743000
7748000
7749000
7750000
7752000
7753000
7754000
7757000
7758000
7760000
7762000
7763000
7764000
7766000
7771000
7772000
7773000
7775000
7776000
7779000
7781000
7785000
7786000
7787000
7789000
7790000
7791000
7793000
7794000
7796000
7797000
7798000
7800000
7801000
7802000
7804000
7806000
7808000
7811000
7813000
7820000
7821000
7826000
7828000
7829000
7845000
7847000
7848000
7851000
7861000
7862000
7866000
7867000
7868000
7870000
7872000
7873000
7874000
7876000
7882000
7885000
7887000
7888000
7889000
7890000
7891000
7896000
7897000
7898000
7900000
7901000
7902000
7903000
7905000
7906000
7907000
7908000
7909000
7913000
7914000
7916000
7917000
7918000
7920000
7921000
7922000
7923000
7924000
7927000
7929000
7930000
7931000
7933000
7934000
7935000
7936000
7937000
7938000
7939000
7940000
7945000
7946000
7955000
7958000
7959000
7960000
7962000
7964000
7965000
7967000
7968000
7969000
7970000
7974000
7975000
7978000
7979000
7980000
7981000
7982000
7983000
7985000
7986000
7988000
7989000
7991000
7992000
8001000
8005000
8007000
8011000
8012000
8015000
8017000
8020000
8021000
8023000
8027000
8028000
8031000
8035000
8036000
8037000
8039000
8040000
8041000
8042000
8058000
8063000
8064000
8066000
8067000
8069000
8070000
8072000
8074000
8080000
8086000
8087000
8088000
8090000
8091000
8095000
8096000
8101000
8103000
8104000
8105000
8106000
8107000
8108000
8110000
8112000
8113000
8116000
8117000
8121000
8122000
8123000
8124000
8128000
8129000
8130000
8133000
8134000
8139000
8140000
8143000
8148000
8149000
8151000
8152000
8154000
8157000
8159000
8160000
8164000
8166000
8170000
8173000
8181000
8182000
8184000
8190000
8192000
8193000
8197000
8202000
8208000
8209000
8212000
8213000
8216000
8218000
8220000
8223000
8224000
8227000
8228000
8229000
8230000
8232000
8233000
8234000
8235000
8237000
8238000
8239000
8240000
8241000
8248000
8249000
8253000
8256000
8258000
8259000
8260000
8265000
8266000
8267000
8269000
8270000
8271000
8272000
8273000
8275000
8276000
8277000
8278000
8280000
8281000
8282000
8283000
8284000
8285000
8286000
8287000
8290000
8291000
8292000
8293000
8294000
8296000
8299000
8300000
8301000
8305000
8306000
8308000
8310000
8313000
8315000
8319000
8320000
8323000
8324000
8327000
8330000
8333000
8336000
8337000
8338000
8339000
8344000
8345000
8353000
8355000
8356000
8360000
8361000
8362000
8364000
8367000
8370000
8372000
8375000
8377000
8383000
8385000
8387000
8388000
8389000
8390000
8395000
8396000
8400000
8402000
8404000
8405000
8406000
8412000
8413000
8415000
8416000
8419000
8422000
8423000
8424000
8426000
8427000
8428000
8429000
8433000
8434000
8436000
8438000
8439000
8440000
8441000
8442000
8444000
8445000
8446000
8447000
8448000
8450000
8452000
8460000
8461000
8462000
8463000
8464000
8468000
8469000
8470000
8471000
8472000
8481000
8482000
8483000
8486000
8489000
8490000
8492000
8493000
8494000
8496000
8502000
8503000
8506000
8511000
8513000
8519000
8521000
8522000
8525000
8526000
8533000
8534000
8535000
8536000
8537000
8542000
8549000
8550000
8551000
8552000
8555000
8556000
8557000
8558000
8559000
8562000
8566000
8568000
8569000
8572000
8573000
8574000
8575000
8579000
8584000
8586000
8587000
8590000
8593000
8594000
8597000
8598000
8599000
8601000
8604000
8606000
8607000
8608000
8609000
8610000
8612000
8614000
8615000
8616000
8617000
8618000
8621000
8622000
8623000
8625000
8628000
8629000
8632000
8633000
8634000
8635000
8639000
8640000
8644000
8645000
8652000
8653000
8655000
8657000
8658000
8659000
8663000
8664000
8667000
8669000
8671000
8672000
8673000
8674000
8675000
8676000
8677000
8679000
8680000
8681000
8682000
8683000
8685000
8688000
8692000
8693000
8694000
8696000
8697000
8698000
8699000
8704000
8707000
8708000
8717000
8725000
8726000
8729000
8732000
8733000
8734000
8736000
8738000
8739000
8740000
8741000
8742000
8743000
8744000
8746000
8747000
8748000
8749000
8753000
8760000
8761000
8767000
8769000
8771000
8772000
8773000
8774000
8776000
8780000
8781000
8782000
8783000
8786000
8788000
8789000
8790000
8791000
8792000
8794000
8795000
8796000
8797000
8798000
8800000
8803000
8805000
8808000
8812000
8817000
8818000
8819000
8822000
8823000
8824000
8825000
8826000
8828000
8830000
8831000
8833000
8836000
8839000
8840000
8841000
8842000
8843000
8844000
8846000
8854000
8857000
8858000
8859000
8860000
8861000
8862000
8863000
8864000
8866000
8867000
8868000
8869000
8870000
8871000
8872000
8873000
8876000
8877000
8878000
8881000
8882000
8884000
8885000
8888000
8889000
8890000
8891000
8892000
8893000
8894000
8898000
8899000
8900000
8903000
8904000
8905000
8907000
8910000
8913000
8914000
8915000
8916000
8920000
8922000
8925000
8927000
8928000
8929000
8930000
8931000
8937000
8938000
8939000
8940000
8943000
8945000
8947000
8948000
8949000
8951000
8952000
8953000
8954000
8956000
8958000
8960000
8962000
8964000
8965000
8967000
8968000
8970000
8973000
8976000
8977000
8978000
8983000
8984000
8985000
8986000
8989000
8991000
8994000
8997000
9002000
9003000
9004000
9005000
9006000
9007000
9009000
9012000
9013000
9014000
9015000
9022000
9023000
9024000
9026000
9029000
9030000
9032000
9033000
9035000
9036000
9039000
9043000
9044000
9045000
9046000
9047000
9048000
9050000
9051000
9054000
9059000
9060000
9061000
9062000
9063000
9064000
9067000
9068000
9069000
9071000
9074000
9075000
9077000
9079000
9081000
9082000
9083000
9084000
9085000
9086000
9087000
9088000
9089000
9090000
9092000
9095000
9097000
9098000
9099000
9100000
9104000
9109000
9110000
9111000
9115000
9116000
9120000
9121000
9122000
9124000
9129000
9134000
9136000
9139000
9140000
9141000
9142000
9144000
9146000
9148000
9149000
9152000
9154000
9159000
9161000
9165000
9166000
9167000
9168000
9170000
9171000
9172000
9175000
9177000
9178000
9179000
9180000
9181000
9182000
9183000
9184000
9185000
9186000
9188000
9189000
9191000
9194000
9195000
9196000
9203000
9206000
9207000
9209000
9211000
9212000
9216000
9219000
9220000
9223000
9225000
9232000
9235000
9236000
9238000
9240000
9242000
9243000
9249000
9250000
9251000
9252000
9253000
9254000
9256000
9257000
9259000
9260000
9264000
9265000
9266000
9267000
9268000
9269000
9273000
9274000
9275000
9280000
9281000
9282000
9283000
9284000
9287000
9288000
9291000
9293000
9294000
9296000
9298000
9299000
9300000
9301000
9303000
9305000
9308000
9311000
9313000
9316000
9319000
9321000
9322000
9327000
9328000
9335000
9336000
9337000
9338000
9344000
9345000
9346000
9347000
9348000
9349000
9350000
9354000
9355000
9356000
9366000
9367000
9368000
9369000
9370000
9371000
9378000
9381000
9382000
9385000
9386000
9387000
9389000
9390000
9392000
9395000
9399000
9400000
9402000
9403000
9405000
9407000
9411000
9412000
9417000
9419000
9423000
9424000
9427000
9428000
9429000
9430000
9431000
9434000
9435000
9436000
9437000
9439000
9441000
9442000
9443000
9444000
9448000
9449000
9451000
9459000
9460000
9461000
9463000
9464000
9466000
9467000
9472000
9473000
9475000
9476000
9478000
9479000
9480000
9492000
9493000
9494000
9496000
9497000
9498000
9500000
9501000
9503000
9504000
9509000
9511000
9513000
9522000
9524000
9525000
9526000
9527000
9528000
9530000
9531000
9534000
9543000
9544000
9545000
9546000
9549000
9552000
9555000
9558000
9559000
9561000
9562000
9563000
9565000
9571000
9572000
9573000
9575000
9578000
9579000
9580000
9581000
9584000
9587000
9589000
9591000
9592000
9595000
9598000
9604000
9611000
9617000
9618000
9619000
9620000
9621000
9623000
9624000
9627000
9628000
9629000
9633000
9634000
9635000
9636000
9639000
9640000
9642000
9643000
9649000
9650000
9651000
9652000
9653000
9660000
9661000
9662000
9663000
9664000
9665000
9668000
9669000
9672000
9673000
9675000
9676000
9678000
9679000
9680000
9682000
9686000
9688000
9691000
9692000
9693000
9694000
9695000
9696000
9698000
9700000
9704000
9705000
9706000
9707000
9708000
9709000
9710000
9712000
9721000
9722000
9731000
9732000
9733000
9734000
9735000
9738000
9740000
9741000
9742000
9743000
9748000
9751000
9752000
9756000
9757000
9758000
9762000
9768000
9772000
9776000
9777000
9779000
9780000
9781000
9784000
9785000
9786000
9793000
9794000
9796000
9797000
9798000
9799000
9800000
9801000
9802000
9803000
9805000
9806000
9807000
9810000
9811000
9812000
9814000
9815000
9819000
9820000
9823000
9824000
9826000
9827000
9828000
9830000
9833000
9834000
9835000
9836000
9838000
9839000
9840000
9841000
9842000
9846000
9848000
9858000
9859000
9860000
9861000
9864000
9865000
9868000
9874000
9875000
9877000
9879000
9880000
9881000
9883000
9888000
9890000
9891000
9892000
9893000
9894000
9895000
9897000
9898000
9900000
9904000
9905000
9907000
9913000
9916000
9919000
9920000
9921000
9931000
9932000
9933000
9935000
9936000
9937000
9940000
9941000
9944000
9945000
9949000
9950000
9951000
9953000
9954000
9956000
9961000
9962000
9963000
9968000
9975000
9977000
9978000
9979000
9982000
9983000
9984000
9985000
9986000
9987000
9990000
9991000
9992000
9993000
9996000
9998000
10002000
10005000
10006000
10008000
10011000
10013000
10014000
10016000
10018000
10019000
10020000
10022000
10023000
10024000
10025000
10027000
10034000
10035000
10036000
10037000
10039000
10040000
10041000
10045000
10046000
10048000
10050000
10052000
10053000
10054000
10057000
10063000
10064000
10065000
10067000
10070000
10071000
10072000
10074000
10076000
10077000
10078000
10086000
10087000
10090000
10097000
10100000
10102000
10103000
10104000
10105000
10106000
10108000
10112000
10113000
10114000
10117000
10120000
10127000
10128000
10130000
10131000
10132000
10134000
10135000
10136000
10137000
10138000
10139000
10141000
10142000
10143000
10146000
10150000
10153000
10154000
10155000
10162000
10163000
10164000
10167000
10168000
10169000
10170000
10171000
10172000
10173000
10174000
10175000
10177000
10179000
10180000
10181000
10188000
10194000
10199000
10201000
10202000
10205000
10207000
10208000
10211000
10212000
10216000
10218000
10219000
10222000
10224000
10229000
10231000
10234000
10236000
10238000
10241000
10242000
10243000
10248000
10249000
10251000
10252000
10253000
10254000
10257000
10258000
10260000
10261000
10262000
10263000
10264000
10266000
10267000
10270000
10272000
10273000
10274000
10275000
10280000
10283000
10285000
10288000
10289000
10290000
10291000
10292000
10293000
10296000
10299000
10302000
10304000
10305000
10308000
10311000
10312000
10313000
10314000
10315000
10316000
10323000
10324000
10325000
10328000
10329000
10330000
10335000
10337000
10338000
10339000
10342000
10343000
10344000
10348000
10355000
10357000
10359000
10367000
10371000
10372000
10373000
10377000
10378000
10379000
10382000
10383000
10386000
10387000
10389000
10390000
10392000
10393000
10396000
10398000
10399000
10401000
10407000
10410000
10411000
10412000
10415000
10416000
10417000
10418000
10421000
10429000
10430000
10431000
10433000
10434000
10437000
10439000
10440000
10441000
10442000
10443000
10444000
10445000
10450000
10452000
10453000
10454000
10457000
10461000
10462000
10463000
10467000
10468000
10469000
10471000
10473000
10475000
10476000
10477000
10478000
10479000
10481000
10482000
10483000
10485000
10486000
10487000
10488000
10489000
10490000
10492000
10499000
10505000
10508000
10510000
10511000
10512000
10514000
10515000
10517000
10518000
10520000
10521000
10527000
10530000
10532000
10533000
10534000
10535000
10536000
10537000
10540000
10542000
10544000
10545000
10546000
10549000
10550000
10553000
10555000
10556000
10557000
10560000
10561000
10563000
10565000
10566000
10568000
10569000
10570000
10572000
10573000
10574000
10575000
10576000
10579000
10580000
10581000
10583000
10584000
10586000
10588000
10591000
10592000
10595000
10596000
10598000
10602000
10603000
10604000
10605000
10606000
10607000
10608000
10609000
10610000
10611000
10613000
10618000
10619000
10620000
10623000
10624000
10625000
10632000
10633000
10636000
10637000
10638000
10640000
10644000
10645000
10646000
10649000
10652000
10653000
10654000
10656000
10657000
10658000
10659000
10661000
10662000
10663000
10665000
10667000
10687000
10690000
10699000
10700000
10702000
10704000
10706000
10708000
10709000
10710000
10711000
10712000
10713000
10714000
10715000
10716000
10717000
10718000
10720000
10735000
10737000
10738000
10743000
10752000
10754000
10755000
10756000
10763000
10765000
10767000
10770000
10773000
10777000
10778000
10779000
10780000
10784000
10785000
10786000
10787000
10789000
10790000
10791000
10792000
10795000
10796000
10797000
10802000
10803000
10806000
10807000
10811000
10813000
10816000
10821000
10822000
10823000
10825000
10830000
10833000
10834000
10835000
10836000
10837000
10838000
10841000
10842000
10845000
10846000
10847000
10849000
10850000
10854000
10859000
10860000
10861000
10864000
10865000
10866000
10870000
10872000
10873000
10875000
10878000
10879000
10881000
10883000
10884000
10885000
10886000
10887000
10890000
10892000
10895000
10896000
10898000
10899000
10901000
10903000
10904000
10905000
10906000
10907000
10908000
10911000
10913000
10914000
10915000
10916000
10917000
10919000
10920000
10921000
10922000
10923000
10935000
10936000
10939000
10942000
10943000
10944000
10945000
10946000
10947000
10948000
10950000
10951000
10952000
10953000
10954000
10957000
10962000
10964000
10967000
10969000
10970000
10975000
10980000
10981000
10984000
10988000
10990000
10995000
10996000
10999000
11000000
11001000
11003000
11006000
11008000
11014000
11019000
11020000
11021000
11023000
11024000
11027000
11028000
11033000
11035000
11036000
11038000
11039000
11042000
11043000
11045000
11047000
11049000
11051000
11054000
11055000
11057000
11058000
11061000
11064000
11065000
11066000
11067000
11068000
11069000
11070000
11072000
11074000
11075000
11076000
11078000
11079000
11080000
11081000
11082000
11083000
11087000
11089000
11091000
11097000
11098000
11101000
11102000
11103000
11105000
11110000
11111000
11112000
11114000
11117000
11118000
11121000
11124000
11125000
11127000
11128000
11130000
11139000
11141000
11143000
11145000
11148000
11149000
11150000
11152000
11153000
11156000
11158000
11159000
11160000
11164000
11165000
11169000
11171000
11174000
11176000
11178000
11179000
11180000
11181000
11182000
11184000
11185000
11188000
11190000
11192000
11194000
11197000
11200000
11201000
11202000
11203000
11204000
11206000
11208000
11213000
11214000
11215000
11216000
11220000
11221000
11222000
11224000
11225000
11226000
11227000
11228000
11229000
11232000
11236000
11240000
11243000
11244000
11247000
11250000
11251000
11254000
11255000
11257000
11259000
11261000
11263000
11264000
11266000
11267000
11268000
11269000
11271000
11273000
11274000
11276000
11280000
11287000
11288000
11294000
11295000
11296000
11297000
11298000
11299000
11300000
11301000
11304000
11305000
11306000
11307000
11308000
11309000
11312000
11313000
11317000
11318000
11322000
11323000
11327000
11328000
11330000
11333000
11334000
11335000
11337000
11338000
11339000
11340000
11341000
11342000
11344000
11345000
11346000
11348000
11350000
11351000
11354000
11355000
11356000
11357000
11359000
11360000
11364000
11365000
11366000
11369000
11370000
11372000
11373000
11381000
11383000
11384000
11386000
11387000
11388000
11389000
11390000
11391000
11392000
11393000
11394000
11395000
11397000
11398000
11400000
11401000
11403000
11404000
11416000
11417000
11418000
11419000
11421000
11422000
11423000
11424000
11425000
11427000
11428000
11431000
11432000
11435000
11438000
11442000
11445000
11446000
11447000
11448000
11450000
11451000
11454000
11455000
11456000
11458000
11461000
11463000
11464000
11468000
11470000
11471000
11472000
11475000
11476000
11477000
11478000
11479000
11480000
11481000
11484000
11485000
11486000
11487000
11489000
11493000
11494000
11496000
11497000
11498000
11501000
11503000
11507000
11508000
11509000
11512000
11517000
11518000
11520000
11521000
11522000
11523000
11524000
11525000
11526000
11531000
11532000
11539000
11540000
11543000
11544000
11545000
11547000
11549000
11550000
11551000
11552000
11562000
11563000
11564000
11565000
11566000
11567000
11568000
11569000
11570000
11571000
11572000
11574000
11575000
11578000
11579000
11580000
11581000
11582000
11585000
11589000
11592000
11594000
11595000
11599000
11601000
11602000
11603000
11605000
11606000
11610000
11611000
11612000
11615000
11616000
11617000
11619000
11620000
11621000
11622000
11625000
11626000
11628000
11629000
11630000
11632000
11633000
11634000
11635000
11636000
11640000
11641000
11644000
11645000
11646000
11647000
11650000
11651000
11654000
11657000
11660000
11662000
11663000
11664000
11665000
11666000
11667000
11677000
11679000
11680000
11682000
11685000
11686000
11687000
11688000
11689000
11693000
11694000
11695000
11698000
11710000
11711000
11712000
11713000
11714000
11718000
11720000
11721000
11724000
11726000
11727000
11728000
11729000
11730000
11731000
11734000
11735000
11736000
11741000
11743000
11745000
11746000
11749000
11750000
11752000
11753000
11754000
11756000
11760000
11762000
11763000
11764000
11766000
11767000
11769000
11770000
11772000
11773000
11774000
11776000
11778000
11779000
11780000
11782000
11783000
11784000
11785000
11787000
11788000
11790000
11791000
11792000
11795000
11796000
11800000
11801000
11802000
11803000
11804000
11805000
11806000
11807000
11808000
11809000
11810000
11811000
11813000
11815000
11817000
11818000
11819000
11820000
11821000
11824000
11825000
11826000
11828000
11829000
11830000
11831000
11833000
11835000
11836000
11838000
11841000
11845000
11846000
11848000
11851000
11852000
11854000
11857000
11858000
11861000
11864000
11865000
11866000
11867000
11869000
11873000
11874000
11875000
11876000
11877000
11880000
11881000
11882000
11883000
11884000
11887000
11888000
11889000
11892000
11893000
11895000
11896000
11899000
11903000
11905000
11908000
11912000
11913000
11915000
11919000
11920000
11922000
11923000
11924000
11926000
11928000
11929000
11932000
11933000
11934000
11937000
11941000
11942000
11944000
11945000
11946000
11948000
11951000
11952000
11955000
11956000
11957000
11958000
11959000
11960000
11963000
11967000
11968000
11969000
11970000
11976000
11977000
11979000
11981000
11984000
11997000
11999000
12000000
12002000
12003000
12007000
12010000
12011000
12018000
12020000
12021000
12022000
12023000
12024000
12025000
12026000
12027000
12028000
12031000
12032000
12035000
12039000
12040000
12046000
12048000
12050000
12052000
12056000
12057000
12058000
12059000
12060000
12061000
12062000
12063000
12064000
12065000
12066000
12067000
12068000
12069000
12071000
12075000
12076000
12079000
12080000
12083000
12085000
12086000
12089000
12093000
12096000
12100000
12104000
12110000
12112000
12119000
12120000
12123000
12124000
12127000
12128000
12131000
12133000
12134000
12150000
12151000
12152000
12159000
12161000
12162000
12164000
12165000
12166000
12168000
12169000
12172000
12173000
12175000
12176000
12182000
12183000
12184000
12188000
12189000
12192000
12194000
12196000
12198000
12199000
12200000
12201000
12202000
12203000
12206000
12209000
12210000
12211000
12212000
12213000
12215000
12216000
12218000
12219000
12220000
12221000
12222000
12223000
12225000
12226000
12227000
12228000
12232000
12233000
12237000
12238000
12239000
12240000
12241000
12244000
12246000
12247000
12248000
12250000
12251000
12253000
12254000
12255000
12257000
12259000
12260000
12261000
12262000
12265000
12267000
12268000
12270000
12271000
12272000
12273000
12277000
12278000
12279000
12280000
12282000
12283000
12284000
12285000
12289000
12290000
12291000
12293000
12295000
12296000
12297000
12298000
12299000
12300000
12301000
12302000
12303000
12306000
12308000
12311000
12312000
12314000
12322000
12323000
12324000
12325000
12326000
12327000
12328000
12329000
12330000
12331000
12332000
12333000
12334000
12339000
12340000
12341000
12342000
12348000
12350000
12351000
12352000
12355000
12356000
12359000
12362000
12364000
12365000
12366000
12370000
12372000
12373000
12374000
12375000
12376000
12377000
12378000
12381000
12382000
12384000
12385000
12386000
12387000
12388000
12390000
12392000
12393000
12394000
12395000
12396000
12397000
12398000
12401000
12402000
12403000
12404000
12406000
12408000
12409000
12410000
12412000
12413000
12414000
12415000
12420000
12421000
12422000
12423000
12428000
12429000
12430000
12431000
12434000
12436000
12438000
12439000
12440000
12444000
12445000
12449000
12450000
12452000
12453000
12459000
12460000
12462000
12463000
12464000
12465000
12466000
12470000
12471000
12472000
12473000
12474000
12475000
12476000
12477000
12478000
12479000
12480000
12481000
12483000
12484000
12487000
12489000
12492000
12496000
12508000
12510000
12511000
12512000
12514000
12516000
12517000
12518000
12521000
12527000
12528000
12529000
12533000
12540000
12546000
12547000
12549000
12550000
12551000
12552000
12553000
12555000
12557000
12558000
12559000
12570000
12572000
12573000
12574000
12575000
12576000
12577000
12578000
12582000
12584000
12585000
12587000
12589000
12591000
12599000
12601000
12604000
12606000
12610000
12611000
12614000
12616000
12617000
12620000
12622000
12623000
12626000
12628000
12629000
12630000
12631000
12632000
12633000
12635000
12636000
12638000
12641000
12647000
12648000
12649000
12650000
12652000
12653000
12654000
12655000
12656000
12657000
12659000
12660000
12662000
12663000
12664000
12666000
12668000
12669000
12670000
12672000
12673000
12674000
12676000
12678000
12682000
12687000
12688000
12691000
12694000
12695000
12701000
12702000
12706000
12711000
12713000
12719000
12720000
12722000
12723000
12727000
12729000
12730000
12732000
12733000
12735000
12739000
12740000
12741000
12742000
12744000
12753000
12754000
12755000
12756000
12759000
12761000
12762000
12763000
12767000
12768000
12770000
12771000
12772000
12773000
12775000
12776000
12778000
12779000
12780000
12781000
12782000
12783000
12785000
12788000
12790000
12794000
12795000
12796000
12797000
12798000
12799000
12800000
12801000
12802000
12807000
12813000
12814000
12815000
12816000
12817000
12818000
12819000
12821000
12825000
12827000
12828000
12830000
12833000
12834000
12838000
12839000
12840000
12841000
12842000
12843000
12844000
12845000
12848000
12849000
12851000
12855000
12856000
12857000
12859000
12860000
12864000
12865000
12866000
12869000
12870000
12872000
12875000
12877000
12881000
12884000
12885000
12887000
12890000
12891000
12893000
12894000
12896000
12898000
12899000
12900000
12901000
12902000
12903000
12906000
12909000
12910000
12911000
12912000
12913000
12917000
12919000
12920000
12921000
12924000
12925000
12926000
12928000
12929000
12930000
12932000
12933000
12934000
12935000
12936000
12937000
12939000
12942000
12946000
12955000
12956000
12959000
12960000
12961000
12963000
12964000
12965000
12966000
12967000
12968000
12969000
12973000
12974000
12975000
12976000
12978000
12981000
12982000
12983000
12984000
12985000
12986000
12987000
12988000
12993000
12994000
12997000
13000000
13003000
13006000
13010000
13011000
13012000
13013000
13014000
13015000
13022000
13023000
13024000
13025000
13028000
13029000
13030000
13031000
13036000
13037000
13038000
13040000
13042000
13043000
13044000
13046000
13047000
13048000
13049000
13050000
13051000
13052000
13053000
13054000
13056000
13059000
13060000
13061000
13063000
13064000
13065000
13066000
13070000
13072000
13073000
13078000
13085000
13088000
13089000
13090000
13091000
13092000
13094000
13095000
13098000
13102000
13103000
13104000
13106000
13107000
13108000
13109000
13110000
13112000
13113000
13114000
13115000
13117000
13118000
13119000
13121000
13122000
13123000
13124000
13127000
13128000
13131000
13132000
13134000
13135000
13136000
13137000
13145000
13147000
13150000
13151000
13153000
13154000
13155000
13161000
13168000
13171000
13173000
13176000
13177000
13178000
13179000
13180000
13182000
13187000
13188000
13190000
13191000
13192000
13193000
13196000
13197000
13199000
13204000
13205000
13208000
13215000
13218000
13219000
13220000
13221000
13231000
13232000
13233000
13234000
13235000
13236000
13239000
13240000
13244000
13245000
13252000
13253000
13257000
13258000
13259000
13260000
13262000
13264000
13265000
13266000
13271000
13272000
13275000
13277000
13278000
13280000
13282000
13286000
13287000
13293000
13294000
13300000
13303000
13305000
13307000
13308000
13310000
13312000
13314000
13315000
13316000
13317000
13320000
13325000
13326000
13329000
13330000
13331000
13334000
13335000
13336000
13337000
13338000
13341000
13342000
13344000
13345000
13347000
13348000
13352000
13353000
13354000
13355000
13356000
13361000
13362000
13363000
13366000
13368000
13369000
13370000
13373000
13374000
13379000
13387000
13389000
13393000
13395000
13396000
13398000
13399000
13401000
13403000
13405000
13408000
13409000
13414000
13418000
13419000
13420000
13423000
13426000
13428000
13429000
13433000
13435000
13436000
13437000
13438000
13441000
13442000
13443000
13444000
13445000
13446000
13450000
13451000
13453000
13457000
13458000
13459000
13460000
13461000
13462000
13463000
13464000
13466000
13467000
13468000
13469000
13470000
13471000
13472000
13477000
13478000
13480000
13495000
13496000
13500000
13502000
13503000
13504000
13507000
13508000
13509000
13510000
13511000
13513000
13514000
13515000
13519000
13520000
13522000
13523000
13526000
13527000
13528000
13531000
13533000
13535000
13541000
13543000
13544000
13546000
13550000
13551000
13552000
13553000
13556000
13557000
13558000
13559000
13562000
13563000
13564000
13566000
13567000
13569000
13574000
13575000
13578000
13579000
13583000
13584000
13587000
13588000
13590000
13591000
13592000
13594000
13595000
13596000
13599000
13600000
13606000
13608000
13611000
13613000
13614000
13615000
13616000
13617000
13618000
13620000
13622000
13623000
13625000
13627000
13628000
13629000
13631000
13632000
13633000
13634000
13635000
13638000
13639000
13641000
13643000
13646000
13648000
13650000
13651000
13652000
13653000
13654000
13655000
13657000
13658000
13659000
13661000
13662000
13664000
13666000
13667000
13670000
13673000
13677000
13678000
13680000
13684000
13687000
13688000
13690000
13691000
13693000
13694000
13695000
13696000
13697000
13702000
13703000
13706000
13709000
13710000
13712000
13713000
13715000
13719000
13720000
13722000
13723000
13725000
13727000
13729000
13730000
13731000
13732000
13735000
13736000
13738000
13739000
13740000
13741000
13743000
13745000
13749000
13750000
13752000
13754000
13755000
13756000
13761000
13765000
13767000
13769000
13771000
13774000
13775000
13776000
13780000
13786000
13789000
13796000
13803000
13805000
13806000
13807000
13812000
13813000
13814000
13815000
13816000
13818000
13821000
13822000
13823000
13824000
13825000
13826000
13827000
13828000
13832000
13833000
13834000
13835000
13837000
13839000
13841000
13842000
13844000
13845000
13852000
13855000
13858000
13871000
13872000
13873000
13877000
13878000
13882000
13883000
13884000
13885000
13886000
13887000
13888000
13889000
13891000
13893000
13895000
13897000
13902000
13904000
13910000
13911000
13914000
13915000
13916000
13918000
13919000
13920000
13921000
13923000
13924000
13927000
13929000
13932000
13935000
13939000
13945000
13946000
13948000
13949000
13951000
13952000
13953000
13955000
13956000
13958000
13959000
13963000
13964000
13966000
13967000
13968000
13969000
13970000
13971000
13972000
13974000
13977000
14004000
14005000
14006000
14010000
14011000
14013000
14015000
14023000
14024000
14025000
14033000
14035000
14037000
14038000
14044000
14046000
14048000
14051000
14052000
14054000
14056000
14057000
14058000
14061000
14062000
14063000
14066000
14069000
14070000
14071000
14072000
14075000
14076000
14078000
14079000
14080000
14082000
14083000
14084000
14085000
14092000
14095000
14101000
14102000
14103000
14105000
14106000
14110000
14124000
14125000
14129000
14130000
14131000
14132000
14136000
14137000
14140000
14148000
14149000
14151000
14152000
14153000
14154000
14155000
14156000
14160000
14161000
14163000
14170000
14172000
14175000
14177000
14178000
14179000
14180000
14181000
14183000
14184000
14185000
14187000
14189000
14190000
14193000
14194000
14195000
14199000
14200000
14201000
14202000
14203000
14204000
14205000
14206000
14208000
14209000
14211000
14215000
14216000
14217000
14219000
14225000
14227000
14229000
14231000
14232000
14238000
14241000
14242000
14243000
14244000
14245000
14246000
14248000
14249000
14252000
14253000
14256000
14257000
14261000
14264000
14266000
14267000
14271000
14274000
14275000
14276000
14281000
14286000
14287000
14288000
14289000
14291000
14297000
14298000
14300000
14301000
14302000
14303000
14304000
14310000
14311000
14318000
14320000
14322000
14326000
14327000
14328000
14332000
14334000
14337000
14338000
14339000
14341000
14342000
14343000
14345000
14349000
14350000
14351000
14352000
14353000
14354000
14355000
14356000
14357000
14359000
14361000
14366000
14367000
14368000
14369000
14370000
14373000
14374000
14375000
14377000
14379000
14385000
14386000
14387000
14388000
14391000
14392000
14394000
14395000
14397000
14398000
14399000
14400000
14403000
14404000
14414000
14415000
14416000
14418000
14422000
14424000
14425000
14427000
14429000
14430000
14431000
14432000
14433000
14434000
14435000
14436000
14437000
14438000
14440000
14443000
14446000
14447000
14451000
14453000
14454000
14455000
14456000
14458000
14459000
14460000
14463000
14465000
14466000
14467000
14468000
14471000
14475000
14476000
14477000
14478000
14479000
14480000
14482000
14485000
14486000
14488000
14489000
14492000
14493000
14496000
14498000
14499000
14501000
14502000
14503000
14505000
14506000
14510000
14513000
14519000
14522000
14524000
14525000
14526000
14527000
14529000
14530000
14532000
14533000
14534000
14535000
14536000
14537000
14538000
14541000
14542000
14545000
14546000
14547000
14552000
14553000
14554000
14555000
14557000
14558000
14559000
14562000
14565000
14566000
14570000
14571000
14574000
14575000
14576000
14582000
14583000
14584000
14585000
14586000
14589000
14593000
14594000
14595000
14596000
14597000
14598000
14599000
14600000
14601000
14602000
14604000
14609000
14615000
14616000
14619000
14620000
14623000
14624000
14625000
14626000
14628000
14629000
14630000
14631000
14632000
14634000
14635000
14638000
14640000
14648000
14649000
14650000
14654000
14655000
14659000
14661000
14663000
14667000
14668000
14674000
14675000
14679000
14680000
14681000
14682000
14683000
14684000
14685000
14687000
14688000
14689000
14690000
14691000
14692000
14694000
14696000
14698000
14700000
14702000
14703000
14706000
14707000
14708000
14710000
14711000
14712000
14713000
14715000
14716000
14717000
14718000
14720000
14721000
14722000
14725000
14727000
14728000
14729000
14732000
14734000
14735000
14738000
14739000
14743000
14745000
14749000
14750000
14752000
14753000
14754000
14755000
14756000
14757000
14759000
14761000
14762000
14764000
14765000
14767000
14769000
14770000
14773000
14774000
14775000
14777000
14778000
14779000
14784000
14785000
14786000
14788000
14789000
14790000
14791000
14792000
14794000
14795000
14797000
14799000
14801000
14802000
14805000
14806000
14807000
14808000
14810000
14812000
14820000
14822000
14825000
14833000
14834000
14835000
14838000
14841000
14843000
14844000
14845000
14847000
14848000
14849000
14850000
14851000
14855000
14858000
14859000
14862000
14875000
14876000
14877000
14878000
14879000
14880000
14882000
14884000
14887000
14889000
14891000
14892000
14893000
14894000
14897000
14898000
14899000
14900000
14901000
14902000
14906000
14907000
14908000
14909000
14911000
14913000
14917000
14918000
14919000
14920000
14921000
14925000
14926000
14927000
14928000
14929000
14930000
14931000
14932000
14933000
14934000
14935000
14938000
14939000
14941000
14942000
14943000
14944000
14946000
14947000
14948000
14949000
14950000
14951000
14956000
14957000
14958000
14961000
14968000
14969000
14970000
14972000
14973000
14974000
14976000
14977000
14979000
14981000
14982000
14983000
14984000
14985000
14987000
14993000
15000000
15002000
15003000
15008000
15009000
15010000
15012000
15014000
15016000
15018000
15019000
15021000
15022000
15025000
15026000
15028000
15033000
15034000
15035000
15037000
15038000
15039000
15040000
15041000
15043000
15044000
15046000
15047000
15052000
15055000
15056000
15057000
15059000
15064000
15065000
15066000
15067000
15068000
15070000
15072000
15073000
15074000
15075000
15079000
15081000
15082000
15083000
15084000
15085000
15086000
15089000
15093000
15099000
15100000
15104000
15105000
15107000
15108000
15111000
15113000
15114000
15115000
15117000
15121000
15122000
15123000
15125000
15128000
15130000
15132000
15133000
15134000
15135000
15137000
15138000
15139000
15141000
15142000
15144000
15148000
15151000
15152000
15154000
15155000
15158000
15159000
15160000
15162000
15163000
15164000
15166000
15167000
15168000
15169000
15172000
15173000
15175000
15176000
15177000
15178000
15180000
15181000
15182000
15183000
15184000
15185000
15190000
15191000
15193000
15194000
15196000
15197000
15198000
15201000
15202000
15204000
15206000
15207000
15208000
15210000
15211000
15213000
15214000
15215000
15216000
15218000
15219000
15222000
15224000
15226000
15227000
15228000
15229000
15234000
15235000
15236000
15238000
15243000
15244000
15245000
15247000
15249000
15250000
15251000
15252000
15254000
15255000
15257000
15258000
15259000
15260000
15264000
15268000
15269000
15270000
15275000
15276000
15281000
15282000
15284000
15285000
15286000
15287000
15291000
15293000
15294000
15295000
15296000
15297000
15298000
15300000
15301000
15305000
15310000
15311000
15312000
15318000
15321000
15323000
15324000
15328000
15329000
15330000
15332000
15333000
15336000
15339000
15340000
15346000
15347000
15348000
15350000
15351000
15352000
15353000
15354000
15359000
15363000
15365000
15367000
15368000
15370000
15372000
15374000
15378000
15379000
15380000
15382000
15384000
15386000
15387000
15388000
15389000
15390000
15391000
15392000
15393000
15394000
15397000
15398000
15399000
15401000
15402000
15403000
15404000
15405000
15408000
15413000
15414000
15417000
15418000
15424000
15426000
15427000
15429000
15430000
15431000
15433000
15434000
15435000
15436000
15437000
15440000
15441000
15442000
15443000
15444000
15445000
15446000
15447000
15448000
15451000
15456000
15458000
15459000
15462000
15463000
15466000
15467000
15469000
15470000
15473000
15476000
15480000
15481000
15482000
15483000
15485000
15487000
15488000
15489000
15491000
15492000
15493000
15494000
15498000
15499000
15500000
15501000
15502000
15503000
15504000
15506000
15507000
15508000
15509000
15513000
15514000
15515000
15516000
15518000
15520000
15521000
15522000
15523000
15524000
15528000
15529000
15530000
15535000
15536000
15537000
15539000
15540000
15541000
15545000
15548000
15550000
15552000
15558000
15561000
15562000
15563000
15564000
15565000
15566000
15568000
15569000
15570000
15572000
15573000
15575000
15576000
15577000
15581000
15585000
15587000
15588000
15589000
15590000
15591000
15592000
15593000
15594000
15595000
15596000
15597000
15601000
15602000
15605000
15610000
15611000
15613000
15614000
15615000
15616000
15619000
15620000
15624000
15627000
15628000
15629000
15632000
15633000
15634000
15636000
15637000
15638000
15640000
15643000
15644000
15656000
15657000
15658000
15660000
15661000
15662000
15665000
15667000
15671000
15672000
15677000
15682000
15683000
15685000
15691000
15692000
15693000
15694000
15698000
15700000
15703000
15704000
15706000
15708000
15709000
15710000
15711000
15712000
15713000
15714000
15716000
15717000
15718000
15721000
15723000
15724000
15727000
15728000
15732000
15734000
15735000
15736000
15737000
15738000
15739000
15749000
15750000
15751000
15752000
15753000
15754000
15755000
15757000
15759000
15761000
15762000
15770000
15771000
15774000
15775000
15777000
15778000
15779000
15781000
15790000
15791000
15792000
15793000
15794000
15796000
15803000
15804000
15814000
15815000
15816000
15817000
15818000
15821000
15822000
15824000
15825000
15827000
15828000
15830000
15835000
15836000
15841000
15845000
15847000
15852000
15856000
15865000
15866000
15869000
15870000
15872000
15875000
15876000
15881000
15882000
15885000
15887000
15888000
15889000
15890000
15891000
15892000
15894000
15896000
15897000
15899000
15900000
15901000
15902000
15903000
15904000
15905000
15908000
15909000
15910000
15913000
15916000
15917000
15923000
15924000
15925000
15926000
15927000
15928000
15931000
15932000
15933000
15934000
15936000
15938000
15939000
15940000
15942000
15943000
15948000
15949000
15952000
15957000
15959000
15960000
15961000
15963000
15964000
15965000
15968000
15970000
15972000
15973000
15974000
15976000
15981000
15982000
15984000
15985000
15986000
15992000
15993000
15994000
15997000
15998000
15999000
16001000
16003000
16005000
16006000
16009000
16016000
16017000
16019000
16021000
16023000
16024000
16025000
16026000
16028000
16030000
16031000
16033000
16038000
16040000
16043000
16044000
16045000
16047000
16051000
16052000
16053000
16055000
16056000
16057000
16060000
16061000
16062000
16065000
16068000
16069000
16070000
16073000
16074000
16075000
16076000
16077000
16078000
16080000
16083000
16086000
16087000
16088000
16090000
16092000
16094000
16095000
16096000
16107000
16108000
16109000
16110000
16112000
16113000
16116000
16118000
16119000
16120000
16121000
16122000
16124000
16125000
16127000
16129000
16130000
16131000
16132000
16133000
16134000
16135000
16136000
16138000
16139000
16141000
16142000
16145000
16146000
16149000
16151000
16152000
16153000
16155000
16157000
16158000
16161000
16162000
16164000
16165000
16166000
16167000
16170000
16173000
16174000
16175000
16178000
16179000
16180000
16181000
16183000
16184000
16185000
16186000
16187000
16188000
16190000
16195000
16197000
16198000
16201000
16202000
16203000
16204000
16208000
16215000
16216000
16222000
16225000
16226000
16229000
16231000
16235000
16236000
16238000
16242000
16243000
16246000
16247000
16249000
16250000
16251000
16253000
16254000
16255000
16256000
16258000
16265000
16268000
16269000
16270000
16271000
16272000
16275000
16278000
16279000
16280000
16282000
16286000
16287000
16289000
16290000
16291000
16292000
16293000
16294000
16295000
16298000
16300000
16302000
16303000
16304000
16305000
16306000
16307000
16308000
16309000
16310000
16312000
16313000
16314000
16315000
16316000
16317000
16320000
16321000
16322000
16323000
16325000
16326000
16327000
16329000
16330000
16336000
16338000
16339000
16340000
16343000
16346000
16347000
16348000
16349000
16352000
16353000
16354000
16355000
16356000
16357000
16359000
16361000
16364000
16365000
16366000
16369000
16371000
16377000
16378000
16379000
16381000
16383000
16384000
16385000
16386000
16388000
16389000
16392000
16393000
16399000
16405000
16406000
16407000
16410000
16413000
16417000
16418000
16421000
16422000
16423000
16424000
16426000
16427000
16428000
16429000
16431000
16434000
16438000
16439000
16441000
16443000
16445000
16448000
16451000
16453000
16454000
16455000
16456000
16458000
16459000
16461000
16463000
16464000
16465000
16467000
16469000
16470000
16471000
16474000
16476000
16477000
16478000
16482000
16483000
16484000
16485000
16486000
16487000
16488000
16489000
16490000
16491000
16493000
16497000
16499000
16500000
16501000
16502000
16504000
16506000
16508000
16521000
16525000
16527000
16532000
16534000
16536000
16537000
16542000
16543000
16545000
16547000
16548000
16549000
16550000
16551000
16552000
16553000
16554000
16555000
16556000
16559000
16560000
16561000
16563000
16564000
16565000
16569000
16570000
16571000
16574000
16575000
16576000
16577000
16578000
16579000
16581000
16583000
16584000
16586000
16587000
16590000
16599000
16600000
16601000
16602000
16603000
16604000
16606000
16608000
16609000
16610000
16611000
16612000
16613000
16614000
16615000
16616000
16617000
16618000
16621000
16622000
16623000
16626000
16629000
16633000
16634000
16635000
16636000
16638000
16639000
16641000
16642000
16643000
16644000
16649000
16652000
16655000
16656000
16657000
16658000
16660000
16661000
16667000
16674000
16676000
16679000
16681000
16685000
16689000
16690000
16692000
16693000
16698000
16700000
16701000
16703000
16706000
16710000
16713000
16720000
16726000
16729000
16732000
16736000
16737000
16738000
16739000
16741000
16746000
16747000
16749000
16750000
16752000
16756000
16758000
16759000
16762000
16763000
16764000
16765000
16768000
16769000
16770000
16773000
16778000
16779000
16781000
16783000
16787000
16791000
16792000
16793000
16794000
16795000
16797000
16801000
16802000
16805000
16806000
16809000
16813000
16814000
16815000
16819000
16824000
16829000
16830000
16831000
16832000
16834000
16835000
16837000
16841000
16843000
16846000
16848000
16849000
16850000
16852000
16853000
16855000
16857000
16858000
16863000
16864000
16865000
16866000
16867000
16869000
16870000
16871000
16880000
16884000
16885000
16886000
16887000
16888000
16889000
16892000
16894000
16895000
16896000
16898000
16899000
16900000
16901000
16903000
16907000
16909000
16910000
16912000
16913000
16914000
16916000
16917000
16919000
16920000
16921000
16924000
16925000
16926000
16927000
16928000
16929000
16930000
16931000
16932000
16934000
16935000
16936000
16937000
16939000
16940000
16941000
16942000
16943000
16944000
16949000
16950000
16952000
16953000
16954000
16956000
16957000
16958000
16959000
16960000
16962000
16965000
16967000
16968000
16969000
16970000
16972000
16973000
16976000
16983000
16985000
16986000
16987000
16988000
16989000
16990000
16991000
16992000
16993000
16994000
16995000
16996000
17000000
17003000
17006000
17009000
17011000
17012000
17013000
17014000
17015000
17020000
17023000
17029000
17030000
17031000
17035000
17036000
17038000
17039000
17040000
17041000
17042000
17043000
17044000
17045000
17056000
17059000
17060000
17061000
17062000
17063000
17065000
17067000
17068000
17069000
17070000
17071000
17072000
17073000
17074000
17109000
17111000
17114000
17116000
17117000
17118000
17119000
17120000
17122000
17123000
17124000
17125000
17127000
17128000
17129000
17132000
17133000
17136000
17137000
17142000
17143000
17144000
17145000
17146000
17150000
17155000
17156000
17157000
17158000
17163000
17164000
17165000
17166000
17169000
17170000
17171000
17173000
17177000
17178000
17179000
17180000
17181000
17182000
17183000
17184000
17186000
17187000
17193000
17195000
17199000
17200000
17201000
17204000
17205000
17206000
17209000
17210000
17211000
17214000
17215000
17216000
17217000
17222000
17227000
17230000
17233000
17236000
17240000
17241000
17242000
17244000
17247000
17249000
17250000
17253000
17254000
17255000
17256000
17259000
17261000
17264000
17266000
17267000
17270000
17271000
17274000
17279000
17280000
17282000
17284000
17285000
17286000
17287000
17291000
17294000
17298000
17299000
17300000
17301000
17303000
17304000
17305000
17309000
17311000
17313000
17316000
17317000
17318000
17319000
17321000
17322000
17323000
17325000
17330000
17331000
17332000
17333000
17334000
17336000
17338000
17340000
17342000
17343000
17344000
17345000
17347000
17350000
17351000
17353000
17357000
17358000
17359000
17360000
17363000
17364000
17369000
17371000
17372000
17373000
17375000
17378000
17380000
17381000
17382000
17383000
17384000
17385000
17386000
17387000
17388000
17391000
17392000
17393000
17401000
17403000
17406000
17410000
17411000
17413000
17414000
17415000
17416000
17417000
17420000
17421000
17423000
17426000
17427000
17428000
17429000
17431000
17435000
17436000
17437000
17438000
17439000
17440000
17441000
17443000
17444000
17447000
17448000
17449000
17450000
17454000
17455000
17458000
17459000
17462000
17463000
17464000
17465000
17467000
17468000
17470000
17474000
17475000
17476000
17478000
17479000
17481000
17482000
17491000
17492000
17493000
17494000
17495000
17496000
17499000
17500000
17501000
17502000
17503000
17506000
17507000
17508000
17509000
17510000
17511000
17512000
17515000
17518000
17519000
17520000
17521000
17522000
17523000
17524000
17526000
17530000
17533000
17535000
17538000
17541000
17542000
17547000
17548000
17549000
17551000
17554000
17555000
17558000
17559000
17560000
17561000
17562000
17564000
17566000
17573000
17574000
17577000
17578000
17579000
17586000
17587000
17594000
17595000
17596000
17597000
17598000
17600000
17601000
17603000
17604000
17605000
17606000
17607000
17612000
17613000
17614000
17617000
17618000
17619000
17621000
17625000
17627000
17628000
17630000
17631000
17632000
17633000
17634000
17636000
17638000
17639000
17640000
17645000
17646000
17647000
17656000
17657000
17659000
17660000
17661000
17662000
17665000
17666000
17668000
17669000
17670000
17672000
17674000
17679000
17680000
17681000
17682000
17683000
17688000
17689000
17690000
17692000
17694000
17695000
17696000
17697000
17698000
17699000
17700000
17701000
17702000
17705000
17706000
17707000
17708000
17713000
17714000
17720000
17721000
17723000
17725000
17726000
17730000
17731000
17732000
17733000
17734000
17735000
17737000
17738000
17739000
17740000
17741000
17745000
17746000
17747000
17748000
17751000
17752000
17754000
17755000
17756000
17759000
17760000
17761000
17762000
17763000
17765000
17768000
17769000
17770000
17771000
17773000
17776000
17790000
17791000
17794000
17795000
17797000
17798000
17799000
17800000
17802000
17803000
17805000
17808000
17810000
17813000
17817000
17818000
17819000
17820000
17821000
17822000
17823000
17824000
17826000
17827000
17828000
17830000
17831000
17836000
17839000
17840000
17843000
17845000
17846000
17847000
17850000
17851000
17852000
17854000
17855000
17856000
17857000
17860000
17861000
17863000
17866000
17870000
17876000
17877000
17878000
17879000
17881000
17882000
17883000
17884000
17886000
17889000
17890000
17892000
17894000
17896000
17897000
17898000
17900000
17903000
17908000
17909000
17910000
17912000
17913000
17915000
17916000
17921000
17932000
17935000
17937000
17941000
17942000
17943000
17944000
17945000
17946000
17948000
17949000
17951000
17954000
17955000
17958000
17959000
17964000
17967000
17969000
17972000
17973000
17974000
17980000
17982000
17985000
17988000
17989000
17990000
17991000
17994000
17996000
17997000
18001000
18002000
18003000
18004000
18005000
18008000
18010000
18011000
18012000
18013000
18014000
18015000
18016000
18018000
18020000
18021000
18022000
18023000
18024000
18025000
18026000
18027000
18029000
18030000
18032000
18035000
18036000
18037000
18038000
18041000
18042000
18043000
18044000
18045000
18046000
18051000
18054000
18055000
18058000
18059000
18062000
18063000
18067000
18070000
18071000
18074000
18077000
18078000
18081000
18083000
18084000
18085000
18088000
18089000
18090000
18092000
18093000
18094000
18097000
18098000
18099000
18100000
18101000
18104000
18105000
18109000
18110000
18111000
18113000
18119000
18120000
18122000
18124000
18129000
18131000
18133000
18134000
18135000
18136000
18140000
18142000
18147000
18149000
18151000
18152000
18154000
18155000
18160000
18162000
18168000
18169000
18170000
18172000
18174000
18175000
18177000
18179000
18180000
18181000
18186000
18187000
18188000
18190000
18192000
18193000
18196000
18197000
18198000
18199000
18200000
18201000
18203000
18205000
18206000
18208000
18209000
18211000
18214000
18217000
18218000
18219000
18220000
18221000
18222000
18223000
18225000
18227000
18229000
18230000
18231000
18234000
18235000
18236000
18237000
18240000
18243000
18244000
18245000
18247000
18248000
18250000
18257000
18258000
18259000
18260000
18261000
18262000
18263000
18264000
18265000
18266000
18267000
18268000
18269000
18271000
18272000
18274000
18276000
18277000
18278000
18284000
18285000
18286000
18287000
18290000
18291000
18294000
18296000
18297000
18298000
18299000
18300000
18303000
18305000
18308000
18310000
18312000
18313000
18314000
18315000
18316000
18317000
18318000
18320000
18321000
18322000
18324000
18325000
18326000
18327000
18328000
18329000
18330000
18331000
18332000
18333000
18334000
18335000
18336000
18337000
18338000
18340000
18341000
18342000
18348000
18349000
18350000
18352000
18355000
18359000
18360000
18363000
18364000
18365000
18366000
18367000
18368000
18369000
18370000
18372000
18373000
18374000
18376000
18377000
18378000
18380000
18382000
18383000
18384000
18386000
18387000
18389000
18394000
18395000
18396000
18397000
18398000
18401000
18403000
18404000
18407000
18409000
18410000
18411000
18415000
18416000
18419000
18420000
18426000
18427000
18428000
18431000
18433000
18441000
18444000
18449000
18454000
18455000
18458000
18459000
18460000
18463000
18464000
18467000
18468000
18469000
18470000
18472000
18473000
18476000
18478000
18481000
18482000
18484000
18485000
18486000
18489000
18490000
18492000
18494000
18497000
18498000
18502000
18506000
18507000
18508000
18512000
18516000
18519000
18526000
18528000
18529000
18532000
18534000
18536000
18542000
18543000
18544000
18545000
18546000
18549000
18552000
18553000
18554000
18555000
18556000
18557000
18558000
18561000
18562000
18564000
18570000
18573000
18576000
18577000
18578000
18579000
18581000
18582000
18585000
18587000
18589000
18590000
18592000
18595000
18597000
18598000
18600000
18603000
18604000
18605000
18608000
18609000
18610000
18613000
18616000
18617000
18618000
18620000
18622000
18623000
18624000
18626000
18628000
18629000
18630000
18631000
18632000
18633000
18635000
18642000
18644000
18647000
18649000
18650000
18655000
18656000
18659000
18660000
18662000
18663000
18666000
18673000
18675000
18678000
18681000
18682000
18685000
18686000
18691000
18692000
18693000
18694000
18698000
18701000
18702000
18703000
18704000
18705000
18707000
18708000
18710000
18711000
18712000
18713000
18714000
18715000
18716000
18718000
18719000
18720000
18723000
18724000
18727000
18729000
18734000
18735000
18737000
18738000
18743000
18745000
18746000
18747000
18751000
18755000
18757000
18758000
18759000
18760000
18761000
18762000
18764000
18766000
18767000
18769000
18770000
18772000
18774000
18776000
18782000
18787000
18789000
18790000
18791000
18793000
18794000
18795000
18796000
18798000
18799000
18802000
18803000
18805000
18811000
18815000
18816000
18820000
18821000
18825000
18833000
18836000
18838000
18840000
18841000
18842000
18844000
18845000
18850000
18851000
18853000
18854000
18856000
18857000
18858000
18859000
18860000
18862000
18863000
18864000
18866000
18867000
18870000
18871000
18872000
18875000
18878000
18883000
18885000
18886000
18887000
18891000
18892000
18894000
18896000
18897000
18899000
18900000
18901000
18902000
18905000
18906000
18909000
18912000
18913000
18914000
18916000
18918000
18922000
18925000
18926000
18927000
18932000
18933000
18935000
18936000
18940000
18946000
18947000
18948000
18949000
18951000
18952000
18954000
18956000
18958000
18959000
18964000
18965000
18966000
18968000
18969000
18970000
18971000
18972000
18974000
18975000
18978000
18983000
18985000
18987000
18989000
18993000
18994000
18999000
19002000
19003000
19004000
19005000
19018000
19024000
19034000
19036000
19037000
19038000
19040000
19045000
19048000
19055000
19058000
19059000
19063000
19067000
19071000
19074000
19076000
19077000
19080000
19085000
19090000
19093000
19095000
19099000
19100000
19101000
19103000
19104000
19105000
19106000
19109000
19110000
19116000
19117000
19118000
19122000
19124000
19127000
19129000
19131000
19136000
19141000
19142000
19149000
19151000
19152000
19153000
19154000
19156000
19159000
19160000
19163000
19167000
19168000
19171000
19172000
19174000
19176000
19178000
19180000
19182000
19183000
19185000
19186000
19187000
19190000
19191000
19192000
19193000
19197000
19198000
19201000
19205000
19206000
19207000
19208000
19209000
19211000
19212000
19215000
19216000
19217000
19218000
19219000
19220000
19223000
19227000
19228000
19232000
19233000
19234000
19237000
19238000
19240000
19241000
19246000
19247000
19248000
19250000
19252000
19253000
19254000
19263000
19264000
19265000
19267000
19268000
19271000
19272000
19273000
19274000
19277000
19278000
19280000
19281000
19284000
19286000
19287000
19289000
19290000
19293000
19294000
19296000
19297000
19299000
19300000
19301000
19302000
19303000
19306000
19307000
19308000
19310000
19311000
19312000
19314000
19316000
19318000
19319000
19320000
19322000
19325000
19327000
19328000
19329000
19332000
19333000
19336000
19339000
19343000
19344000
19347000
19349000
19351000
19354000
19355000
19356000
19357000
19360000
19362000
19364000
19366000
19371000
19373000
19375000
19377000
19383000
19384000
19385000
19387000
19388000
19389000
19390000
19391000
19392000
19395000
19396000
19397000
19398000
19400000
19403000
19404000
19407000
19408000
19412000
19413000
19414000
19415000
19416000
19420000
19422000
19423000
19425000
19426000
19427000
19429000
19431000
19432000
19433000
19434000
19440000
19441000
19447000
19448000
19451000
19452000
19454000
19455000
19456000
19457000
19460000
19461000
19465000
19468000
19471000
19472000
19475000
19476000
19482000
19485000
19489000
19490000
19493000
19495000
19501000
19502000
19503000
19504000
19505000
19506000
19507000
19508000
19512000
19514000
19515000
19520000
19521000
19526000
19527000
19528000
19529000
19531000
19534000
19535000
19536000
19538000
19539000
19542000
19544000
19546000
19548000
19556000
19557000
19558000
19562000
19563000
19564000
19565000
19568000
19569000
19572000
19575000
19576000
19577000
19578000
19579000
19580000
19583000
19584000
19587000
19588000
19589000
19590000
19595000
19600000
19601000
19602000
19603000
19604000
19607000
19608000
19610000
19611000
19612000
19613000
19614000
19617000
19618000
19628000
19629000
19630000
19631000
19632000
19633000
19635000
19636000
19640000
19645000
19646000
19648000
19649000
19650000
19651000
19654000
19655000
19657000
19658000
19659000
19661000
19662000
19663000
19664000
19665000
19667000
19669000
19673000
19674000
19679000
19680000
19681000
19682000
19683000
19684000
19685000
19686000
19687000
19688000
19692000
19693000
19694000
19695000
19696000
19697000
19704000
19708000
19719000
19721000
19722000
19723000
19725000
19726000
19727000
19730000
19732000
19734000
19735000
19736000
19743000
19744000
19747000
19748000
19750000
19752000
19754000
19757000
19758000
19759000
19760000
19761000
19764000
19765000
19766000
19767000
19768000
19771000
19772000
19777000
19778000
19779000
19780000
19781000
19782000
19783000
19784000
19785000
19786000
19787000
19789000
19793000
19796000
19798000
19799000
19803000
19806000
19807000
19809000
19814000
19815000
19816000
19817000
19818000
19821000
19822000
19823000
19826000
19827000
19829000
19830000
19833000
19834000
19835000
19836000
19838000
19840000
19842000
19844000
19846000
19847000
19848000
19849000
19850000
19851000
19854000
19855000
19857000
19859000
19860000
19862000
19864000
19867000
19868000
19869000
19871000
19872000
19873000
19874000
19875000
19876000
19878000
19880000
19882000
19885000
19886000
19887000
19888000
19889000
19890000
19891000
19892000
19894000
19897000
19898000
19901000
19902000
19903000
19909000
19910000
19911000
19912000
19914000
19918000
19919000
19924000
19925000
19928000
19929000
19933000
19934000
19936000
19937000
19938000
19939000
19940000
19941000
19942000
19946000
19947000
19952000
19954000
19955000
19958000
19959000
19962000
19964000
19965000
19966000
19968000
19969000
19970000
19971000
19972000
19975000
19976000
19977000
19979000
19980000
19983000
19984000
19987000
19988000
19989000
19990000
19991000
19992000
19993000
19994000
19996000
19999000
20000000
20001000
20002000
20003000
20004000
20005000
20006000
20009000
20011000
20012000
20016000
20018000
20023000
20031000
20034000
20035000
20036000
20039000
20041000
20042000
20046000
20048000
20049000
20052000
20053000
20055000
20056000
20057000
20058000
20060000
20062000
20066000
20068000
20069000
20078000
20079000
20080000
20082000
20086000
20087000
20088000
20092000
20093000
20094000
20095000
20096000
20097000
20100000
20102000
20103000
20104000
20111000
20117000
20118000
20120000
20121000
20122000
20133000
20135000
20136000
20137000
20157000
20158000
20159000
20160000
20161000
20163000
20164000
20165000
20166000
20167000
20168000
20172000
20174000
20175000
20176000
20177000
20179000
20180000
20181000
20183000
20184000
20185000
20189000
20190000
20191000
20194000
20197000
20198000
20201000
20202000
20204000
20205000
20209000
20213000
20214000
20215000
20216000
20218000
20220000
20221000
20222000
20223000
20224000
20227000
20230000
20231000
20233000
20235000
20237000
20238000
20239000
20241000
20246000
20248000
20250000
20251000
20252000
20253000
20254000
20255000
20256000
20257000
20258000
20259000
20260000
20261000
20265000
20268000
20269000
20270000
20272000
20274000
20275000
20281000
20282000
20287000
20294000
20299000
20300000
20302000
20305000
20306000
20307000
20308000
20313000
20315000
20316000
20320000
20321000
20322000
20323000
20334000
20336000
20337000
20338000
20339000
20341000
20342000
20346000
20347000
20350000
20352000
20353000
20355000
20357000
20359000
20360000
20363000
20364000
20365000
20366000
20367000
20376000
20381000
20384000
20385000
20388000
20389000
20390000
20391000
20396000
20398000
20400000
20403000
20405000
20406000
20407000
20408000
20409000
20411000
20412000
20413000
20415000
20417000
20419000
20422000
20423000
20424000
20425000
20426000
20428000
20431000
20432000
20435000
20436000
20438000
20441000
20443000
20444000
20445000
20446000
20455000
20457000
20458000
20459000
20462000
20463000
20464000
20465000
20466000
20467000
20469000
20470000
20473000
20474000
20475000
20476000
20480000
20483000
20484000
20487000
20491000
20494000
20495000
20496000
20498000
20499000
20500000
20503000
20504000
20505000
20506000
20508000
20511000
20513000
20515000
20516000
20517000
20519000
20520000
20521000
20524000
20525000
20526000
20530000
20538000
20539000
20541000
20547000
20548000
20549000
20550000
20551000
20553000
20558000
20564000
20567000
20570000
20573000
20578000
20579000
20581000
20582000
20584000
20586000
20587000
20588000
20589000
20590000
20593000
20599000
20600000
20601000
20603000
20605000
20607000
20608000
20611000
20612000
20613000
20618000
20627000
20630000
20631000
20633000
20636000
20637000
20638000
20639000
20642000
20643000
20644000
20645000
20647000
20648000
20649000
20650000
20651000
20653000
20654000
20655000
20656000
20657000
20658000
20662000
20663000
20666000
20670000
20673000
20674000
20675000
20676000
20678000
20681000
20684000
20685000
20686000
20687000
20689000
20691000
20693000
20694000
20696000
20700000
20703000
20704000
20705000
20707000
20708000
20709000
20710000
20711000
20713000
20714000
20720000
20722000
20723000
20725000
20731000
20732000
20733000
20736000
20739000
20740000
20743000
20746000
20750000
20753000
20754000
20756000
20758000
20764000
20766000
20767000
20768000
20771000
20773000
20779000
20780000
20785000
20786000
20793000
20795000
20796000
20797000
20798000
20799000
20811000
20812000
20818000
20820000
20821000
20822000
20824000
20825000
20827000
20828000
20830000
20833000
20835000
20839000
20842000
20843000
20844000
20845000
20849000
20851000
20854000
20855000
20860000
20862000
20864000
20870000
20871000
20872000
20876000
20879000
20880000
20881000
20882000
20884000
20887000
20888000
20890000
20891000
20894000
20895000
20896000
20897000
20898000
20899000
20900000
20901000
20902000
20903000
20904000
20905000
20908000
20910000
20911000
20912000
20913000
20914000
20917000
20919000
20922000
20923000
20925000
20926000
20927000
20928000
20929000
20930000
20931000
20932000
20933000
20935000
20936000
20937000
20939000
20940000
20942000
20943000
20944000
20945000
20946000
20949000
20951000
20952000
20953000
20956000
20958000
20959000
20961000
20962000
20963000
20964000
20966000
20967000
20968000
20969000
20970000
20971000
20972000
20975000
20978000
20984000
20986000
20987000
20989000
20990000
20991000
20992000
20995000
20996000
20997000
20999000
21002000
21004000
21005000
21006000
21009000
21010000
21011000
21015000
21017000
21018000
21019000
21022000
21023000
21029000
21031000
21032000
21033000
21034000
21036000
21038000
21043000
21045000
21047000
21048000
21050000
21051000
21052000
21053000
21054000
21059000
21061000
21062000
21063000
21068000
21071000
21072000
21073000
21078000
21079000
21080000
21082000
21084000
21085000
21086000
21087000
21090000
21092000
21093000
21095000
21099000
21110000
21111000
21113000
21114000
21116000
21120000
21121000
21126000
21127000
21128000
21130000
21132000
21133000
21138000
21140000
21143000
21144000
21145000
21146000
21147000
21148000
21150000
21151000
21157000
21164000
21165000
21166000
21168000
21169000
21170000
21173000
21174000
21179000
21182000
21184000
21186000
21187000
21189000
21190000
21192000
21193000
21194000
21195000
21196000
21197000
21198000
21199000
21200000
21201000
21203000
21205000
21206000
21207000
21208000
21210000
21212000
21213000
21216000
21218000
21219000
21220000
21221000
21222000
21223000
21225000
21226000
21227000
21232000
21233000
21239000
21240000
21242000
21243000
21247000
21248000
21255000
21256000
21257000
21259000
21260000
21271000
21272000
21273000
21277000
21279000
21280000
21281000
21282000
21284000
21285000
21288000
21289000
21298000
21299000
21300000
21306000
21307000
21308000
21310000
21311000
21320000
21322000
21326000
21328000
21332000
21338000
21339000
21340000
21684000
21688000
21689000
21692000
21693000
21696000
21698000
21700000
21704000
21705000
21706000
21707000
21709000
21711000
21716000
21717000
21719000
21722000
21723000
21724000
21730000
21731000
21732000
21736000
21737000
21739000
21740000
21741000
21742000
21743000
21745000
21748000
21749000
21750000
21751000
21752000
21753000
21756000
21757000
21758000
21761000
21762000
21763000
21765000
21768000
21769000
21770000
21772000
21774000
21775000
21776000
21777000
21778000
21780000
21781000
21783000
21785000
21786000
21787000
21793000
21794000
21795000
21800000
21803000
21804000
21805000
21806000
21808000
21811000
21814000
21817000
21820000
21821000
21822000
21825000
21826000
21828000
21832000
21833000
21834000
21835000
21836000
21837000
21838000
21840000
21843000
21845000
21847000
21849000
21850000
21851000
21853000
21856000
21858000
21860000
21861000
21863000
21864000
21866000
21867000
21869000
21870000
21871000
21874000
21875000
21876000
21877000
21880000
21882000
21883000
21887000
21889000
21901000
21903000
21905000
21908000
21911000
21912000
21913000
21914000
21915000
21916000
21918000
21919000
21920000
21923000
21927000
21929000
21932000
21933000
21934000
21935000
21937000
21940000
21942000
21946000
21951000
21953000
21954000
21955000
21959000
21960000
21961000
21962000
21965000
21966000
21967000
21969000
21970000
21971000
21975000
21976000
21981000
21982000
21983000
21985000
21988000
21989000
21991000
21993000
21994000
21995000
21998000
22000000
22001000
22003000
22005000
22010000
22011000
22014000
22015000
22016000
22017000
22018000
22021000
22026000
22029000
22030000
22032000
22033000
22034000
22036000
22038000
22039000
22040000
22041000
22042000
22043000
22045000
22051000
22053000
22054000
22055000
22056000
22057000
22058000
22061000
22063000
22065000
22067000
22075000
22078000
22079000
22080000
22081000
22084000
22085000
22088000
22090000
22091000
22092000
22093000
22094000
22095000
22096000
22097000
22103000
22105000
22107000
22108000
22110000
22112000
22116000
22119000
22120000
22122000
22123000
22126000
22127000
22128000
22133000
22134000
22136000
22137000
22139000
22140000
22144000
22145000
22149000
22156000
22158000
22169000
22170000
22172000
22173000
22176000
22179000
22182000
22183000
22184000
22186000
22190000
22192000
22193000
22195000
22196000
22198000
22201000
22205000
22206000
22207000
22208000
22209000
22210000
22212000
22213000
22233000
22234000
22235000
22237000
22238000
22240000
22241000
22244000
22247000
22248000
22249000
22250000
22251000
22254000
22255000
22257000
22258000
22259000
22260000
22261000
22265000
22266000
22268000
22274000
22275000
22278000
22281000
22282000
22283000
22285000
22288000
22289000
22293000
22294000
22295000
22296000
22297000
22299000
22300000
22303000
22304000
22305000
22307000
22310000
22311000
22321000
22324000
22326000
22331000
22333000
22334000
22335000
22338000
22341000
22342000
22351000
22352000
22354000
22355000
22358000
22360000
22364000
22365000
22369000
22370000
22371000
22374000
22377000
22381000
22384000
22385000
22399000
22400000
22401000
22402000
22403000
22404000
22406000
22408000
22409000
22410000
22412000
22413000
22414000
22415000
22416000
22417000
22438000
22439000
22440000
22457000
22465000
22466000
22468000
22469000
22470000
22471000
22473000
22474000
22479000
22480000
22481000
22483000
22484000
22485000
22486000
22487000
22488000
22496000
22498000
22500000
22501000
22502000
22516000
22517000
22518000
22519000
22520000
22522000
22526000
22531000
22541000
22542000
22544000
22546000
22562000
22563000
22564000
22566000
22576000
22578000
22754000
22755000
22757000
22770000
22771000
22772000
22776000
22779000
22780000
22781000
22782000
22783000
22785000
22786000
22787000
22788000
22789000
22790000
22791000
22792000
22795000
22796000
22798000
22799000
22803000
22804000
22806000
22810000
22811000
22812000
22814000
22815000
22818000
22822000
22824000
22832000
22833000
22843000
22844000
22847000
22848000
22854000
22857000
22859000
22866000
22909000
22912000
22915000
22935000
22936000
22940000
22943000
22949000
22950000
22951000
22952000
22953000
22954000
22956000
22957000
22959000
22960000
22961000
22962000
22964000
22967000
22968000
22969000
22970000
22971000
22972000
22973000
22978000
22987000
22989000
22990000
22991000
22992000
22993000
22997000
22998000
22999000
23002000
23003000
23004000
23005000
23008000
23010000
23011000
23012000
23019000
23020000
23021000
23023000
23025000
23026000
23027000
23029000
23030000
23036000
23037000
23042000
23045000
23048000
23049000
23071000
23074000
23076000
23078000
23079000
23081000
23082000
23083000
23084000
23168000
23187000
23188000
23189000
23190000
23192000
23195000
23203000
23204000
23205000
23206000
23237000
23238000
23240000
23242000
23243000
23244000
23245000
23247000
23248000
23250000
23251000
23255000
23256000
23258000
23259000
23260000
23265000
23267000
23268000
23269000
23270000
23271000
23274000
23275000
23276000
23277000
23279000
23280000
23290000
23293000
23295000
23297000
23298000
23299000
23300000
23301000
23302000
23303000
23304000
23308000
23309000
23310000
23311000
23313000
23314000
23321000
23323000
23324000
23329000
23338000
23339000
23354000
23357000
23358000
23361000
23362000
23363000
23364000
23365000
23366000
23368000
23371000
23372000
23373000
23375000
23377000
23419000
23442000
23449000
23450000
23451000
23456000
23458000
23459000
23462000
23463000
23464000
23465000
23468000
23469000
23470000
23486000
23493000
23510000
23511000
23512000
23520000
23530000
23531000
23536000
23537000
23538000
23539000
23542000
23543000
23550000
23559000
23560000
23562000
23564000
23581000
23582000
23586000
23587000
23589000
23595000
23596000
23600000
23622000
23626000
23633000
23642000
23643000
23644000
23645000
23646000
23674000
23675000
23676000
23681000
23682000
23695000
23698000
23700000
23701000
23706000
23707000
23709000
23710000
23728000
23738000
23775000
