# Supplementary material for: GOOGA: A platform to synthesize mapping experiments and identify genomic structural diversity
Source: PLoS Comput Biol. 2019 Apr 15;15(4):e1006949. doi: 10.1371/journal.pcbi.1006949 (PMC6483263; doi:10.1371/journal.pcbi.1006949)
Supplement: S1 Data — This compressed .zip file includes genomic locations and recombination map used to simulate MSG like markers on simulated scaffolds (made by randomly breaking the genome assembly), and also Python programs use to perform these simulations. Running this code will produce inputs appropriate for GOOGA. (ZIP) [file pcbi.1006949.s001.zip › Supplemental_File_1/msg.loci.2R.txt]

59000
60000
62000
63000
65000
66000
68000
69000
86000
90000
221000
330000
331000
332000
334000
339000
358000
368000
370000
372000
381000
383000
384000
404000
418000
422000
423000
424000
425000
426000
441000
442000
443000
517000
518000
523000
524000
525000
530000
531000
546000
548000
553000
554000
557000
558000
559000
574000
584000
598000
602000
603000
609000
610000
612000
615000
616000
617000
618000
619000
623000
624000
625000
626000
627000
647000
648000
649000
662000
664000
667000
668000
669000
671000
676000
692000
701000
707000
710000
711000
713000
720000
727000
728000
729000
736000
738000
748000
749000
752000
779000
795000
811000
812000
813000
815000
823000
824000
825000
826000
828000
829000
830000
833000
844000
845000
846000
849000
853000
859000
862000
863000
864000
865000
867000
868000
870000
871000
872000
873000
874000
877000
878000
879000
881000
883000
884000
885000
887000
894000
895000
897000
898000
901000
907000
909000
910000
911000
914000
915000
916000
925000
927000
928000
931000
933000
940000
941000
942000
945000
950000
951000
952000
954000
955000
956000
962000
964000
968000
988000
989000
999000
1001000
1004000
1008000
1010000
1011000
1014000
1015000
1018000
1021000
1024000
1030000
1034000
1040000
1041000
1104000
1129000
1158000
1159000
1160000
1166000
1167000
1172000
1178000
1181000
1188000
1189000
1193000
1195000
1198000
1199000
1216000
1217000
1220000
1226000
1227000
1228000
1229000
1233000
1234000
1235000
1239000
1241000
1242000
1244000
1247000
1250000
1251000
1252000
1253000
1254000
1256000
1257000
1258000
1259000
1264000
1272000
1279000
1281000
1282000
1284000
1288000
1289000
1291000
1298000
1299000
1305000
1306000
1308000
1312000
1313000
1314000
1315000
1324000
1328000
1329000
1330000
1335000
1344000
1449000
1469000
1470000
1473000
1483000
1485000
1486000
1487000
1498000
1537000
1538000
1541000
1544000
1546000
1548000
1602000
1603000
1606000
1612000
1621000
1622000
1625000
1626000
1634000
1637000
1638000
1639000
1640000
1641000
1645000
1653000
1654000
1696000
1698000
1699000
1700000
1703000
1704000
1706000
1707000
1713000
1716000
1717000
1718000
1729000
1730000
1732000
1733000
1734000
1735000
1736000
1737000
1738000
1758000
1766000
1767000
1768000
1769000
1770000
1771000
1772000
1773000
1777000
1778000
1779000
1780000
1784000
1806000
1807000
1808000
1809000
1812000
1818000
1820000
1821000
1822000
1823000
1824000
1825000
1826000
1827000
1832000
1850000
1852000
1854000
1855000
1857000
1858000
1860000
1863000
1872000
1873000
1880000
1884000
1899000
1907000
1911000
1913000
1914000
1917000
1918000
1919000
1920000
1921000
1922000
1927000
1932000
1936000
1938000
1939000
1940000
1941000
1942000
1947000
1948000
1949000
1954000
1955000
1957000
1958000
1969000
1970000
1971000
1974000
1980000
1983000
1985000
1986000
1987000
1989000
2030000
2031000
2039000
2040000
2041000
2044000
2045000
2049000
2055000
2056000
2057000
2060000
2061000
2073000
2074000
2075000
2084000
2086000
2090000
2093000
2094000
2095000
2114000
2115000
2120000
2122000
2124000
2125000
2131000
2132000
2141000
2144000
2146000
2147000
2148000
2149000
2159000
2161000
2162000
2163000
2164000
2173000
2176000
2193000
2194000
2195000
2200000
2202000
2205000
2229000
2234000
2235000
2236000
2250000
2252000
2253000
2305000
2307000
2309000
2311000
2313000
2315000
2316000
2321000
2336000
2355000
2360000
2368000
2410000
2445000
2475000
2476000
2480000
2481000
2482000
2487000
2488000
2489000
2491000
2492000
2493000
2494000
2495000
2496000
2498000
2499000
2500000
2501000
2502000
2505000
2506000
2507000
2508000
2509000
2512000
2557000
2558000
2560000
2561000
2562000
2568000
2569000
2570000
2571000
2574000
2628000
2651000
2652000
2653000
2654000
2655000
2656000
2657000
2673000
2682000
2683000
2684000
2686000
2688000
2689000
2691000
2696000
2704000
2725000
2727000
2728000
2757000
2758000
2762000
2763000
2767000
2822000
2823000
2824000
2825000
2826000
2827000
2828000
2829000
2830000
2831000
2833000
2834000
2835000
2836000
2839000
2840000
2845000
2859000
2865000
2866000
2868000
2882000
2883000
2885000
2887000
2888000
2889000
2897000
2900000
2901000
2908000
2909000
2910000
2912000
2915000
2916000
2917000
2940000
2942000
2944000
2945000
2952000
2956000
2959000
2960000
2971000
2973000
2975000
2978000
2979000
2980000
2982000
2983000
2984000
2985000
2986000
2987000
2990000
3000000
3001000
3006000
3007000
3008000
3010000
3012000
3022000
3050000
3054000
3061000
3071000
3073000
3078000
3079000
3101000
3102000
3104000
3105000
3106000
3113000
3116000
3117000
3119000
3131000
3134000
3138000
3139000
3142000
3143000
3149000
3150000
3152000
3160000
3161000
3162000
3164000
3166000
3168000
3169000
3175000
3177000
3178000
3180000
3182000
3191000
3196000
3197000
3204000
3205000
3206000
3210000
3211000
3213000
3214000
3215000
3217000
3218000
3222000
3227000
3228000
3230000
3231000
3234000
3235000
3237000
3241000
3242000
3244000
3246000
3247000
3258000
3263000
3323000
3326000
3328000
3329000
3332000
3333000
3384000
3386000
3390000
3392000
3394000
3395000
3423000
3456000
3457000
3459000
3464000
3465000
3468000
3469000
3470000
3508000
3515000
3519000
3520000
3521000
3522000
3525000
3534000
3535000
3537000
3538000
3541000
3544000
3573000
3574000
3576000
3578000
3587000
3589000
3592000
3594000
3596000
3599000
3602000
3605000
3614000
3617000
3619000
3622000
3625000
3626000
3627000
3632000
3633000
3634000
3647000
3680000
3681000
3682000
3705000
3748000
3824000
3825000
3834000
3835000
3836000
3838000
3849000
3853000
3859000
3860000
3861000
3862000
3917000
3924000
3946000
3950000
4039000
4048000
4050000
4051000
4052000
4053000
4055000
4058000
4060000
4065000
4066000
4067000
4068000
4075000
4076000
4081000
4084000
4085000
4086000
4087000
4088000
4089000
4102000
4106000
4108000
4111000
4113000
4115000
4116000
4117000
4118000
4119000
4120000
4122000
4123000
4125000
4133000
4134000
4136000
4139000
4145000
4146000
4147000
4248000
4252000
4279000
4284000
4294000
4300000
4301000
4302000
4304000
4305000
4310000
4311000
4313000
4324000
4327000
4330000
4331000
4339000
4340000
4341000
4342000
4343000
4351000
4352000
4358000
4359000
4360000
4362000
4363000
4364000
4369000
4370000
4373000
4375000
4377000
4388000
4393000
4394000
4395000
4396000
4397000
4398000
4399000
4400000
4411000
4415000
4416000
4418000
4419000
4420000
4421000
4423000
4425000
4439000
4440000
4442000
4444000
4445000
4446000
4449000
4454000
4463000
4464000
4465000
4466000
4467000
4470000
4475000
4478000
4479000
4503000
4505000
4506000
4509000
4512000
4514000
4516000
4517000
4519000
4522000
4523000
4527000
4528000
4536000
4537000
4538000
4539000
4540000
4541000
4544000
4545000
4547000
4548000
4552000
4553000
4554000
4560000
4561000
4562000
4563000
4564000
4567000
4569000
4570000
4571000
4572000
4579000
4580000
4581000
4582000
4583000
4584000
4587000
4588000
4595000
4599000
4600000
4602000
4604000
4605000
4606000
4607000
4608000
4610000
4611000
4612000
4614000
4615000
4616000
4617000
4624000
4625000
4626000
4627000
4629000
4640000
4641000
4648000
4649000
4650000
4653000
4654000
4655000
4663000
4664000
4665000
4666000
4667000
4671000
4678000
4681000
4685000
4688000
4689000
4690000
4693000
4694000
4698000
4703000
4704000
4705000
4706000
4707000
4709000
4710000
4711000
4713000
4714000
4715000
4716000
4717000
4719000
4721000
4723000
4726000
4727000
4728000
4729000
4730000
4733000
4734000
4736000
4738000
4739000
4740000
4741000
4742000
4743000
4745000
4746000
4747000
4749000
4766000
4771000
4774000
4775000
4777000
4778000
4779000
4781000
4782000
4792000
4793000
4794000
4810000
4811000
4813000
4814000
4815000
4817000
4818000
4820000
4821000
4823000
4824000
4827000
4831000
4832000
4835000
4836000
4846000
4848000
4849000
4850000
4866000
4868000
4870000
4871000
4874000
4882000
4885000
4888000
4890000
4892000
4893000
4897000
4909000
4915000
4917000
4918000
4925000
4930000
4937000
4938000
4939000
4940000
4941000
4942000
4949000
4950000
4951000
4953000
4955000
4959000
4960000
4966000
4968000
4969000
4970000
4973000
4975000
4977000
4978000
4979000
4980000
4982000
4983000
4984000
4986000
4987000
4988000
4991000
4992000
4996000
4998000
5000000
5006000
5007000
5009000
5011000
5014000
5015000
5018000
5019000
5021000
5023000
5024000
5032000
5033000
5034000
5039000
5050000
5052000
5053000
5057000
5058000
5059000
5060000
5062000
5063000
5065000
5067000
5069000
5070000
5074000
5075000
5078000
5104000
5113000
5120000
5121000
5127000
5128000
5129000
5130000
5132000
5134000
5135000
5136000
5137000
5140000
5143000
5144000
5145000
5148000
5150000
5151000
5152000
5155000
5157000
5163000
5172000
5173000
5174000
5175000
5176000
5181000
5187000
5188000
5191000
5192000
5193000
5194000
5195000
5197000
5198000
5199000
5201000
5202000
5203000
5204000
5205000
5210000
5211000
5212000
5213000
5214000
5215000
5217000
5218000
5220000
5229000
5230000
5231000
5235000
5236000
5239000
5240000
5250000
5251000
5252000
5254000
5255000
5258000
5260000
5261000
5263000
5264000
5273000
5274000
5277000
5281000
5285000
5313000
5314000
5315000
5316000
5319000
5320000
5322000
5323000
5326000
5329000
5335000
5336000
5337000
5338000
5345000
5347000
5351000
5352000
5354000
5355000
5360000
5361000
5362000
5363000
5364000
5365000
5371000
5372000
5373000
5374000
5376000
5378000
5379000
5382000
5384000
5386000
5388000
5398000
5399000
5404000
5408000
5409000
5412000
5413000
5415000
5420000
5421000
5422000
5427000
5429000
5431000
5439000
5440000
5441000
5443000
5444000
5445000
5447000
5448000
5449000
5451000
5452000
5453000
5454000
5458000
5459000
5460000
5461000
5462000
5463000
5464000
5465000
5467000
5468000
5469000
5471000
5477000
5479000
5483000
5485000
5486000
5490000
5494000
5495000
5500000
5502000
5503000
5505000
5506000
5507000
5510000
5514000
5515000
5516000
5518000
5519000
5520000
5524000
5526000
5528000
5529000
5532000
5533000
5534000
5538000
5539000
5540000
5541000
5542000
5543000
5544000
5545000
5550000
5551000
5554000
5559000
5586000
5588000
5589000
5603000
5604000
5606000
5608000
5610000
5614000
5616000
5619000
5621000
5623000
5639000
5640000
5641000
5642000
5643000
5645000
5647000
5651000
5652000
5654000
5655000
5658000
5660000
5661000
5662000
5663000
5665000
5666000
5669000
5671000
5672000
5673000
5674000
5678000
5681000
5682000
5687000
5688000
5689000
5690000
5693000
5695000
5696000
5698000
5699000
5704000
5705000
5706000
5708000
5709000
5710000
5711000
5712000
5713000
5714000
5717000
5719000
5720000
5726000
5728000
5729000
5730000
5732000
5734000
5735000
5736000
5737000
5738000
5741000
5743000
5744000
5746000
5748000
5749000
5750000
5752000
5754000
5756000
5759000
5761000
5763000
5769000
5770000
5771000
5772000
5773000
5775000
5777000
5781000
5782000
5783000
5784000
5785000
5788000
5789000
5790000
5791000
5792000
5793000
5794000
5795000
5799000
5804000
5805000
5806000
5809000
5812000
5816000
5817000
5819000
5820000
5821000
5823000
5824000
5825000
5826000
5828000
5829000
5831000
5833000
5834000
5835000
5836000
5837000
5838000
5839000
5855000
5860000
5861000
5864000
5865000
5866000
5872000
5873000
5874000
5875000
5877000
5878000
5879000
5880000
5881000
5892000
5893000
5896000
5897000
5898000
5899000
5900000
5901000
5903000
5904000
5906000
5907000
5908000
5909000
5910000
5911000
5912000
5916000
5918000
5919000
5921000
5923000
5924000
5925000
5927000
5928000
5929000
5938000
5940000
5941000
5942000
5943000
5944000
5945000
5946000
5947000
5948000
5949000
5950000
5951000
5952000
5953000
5958000
5959000
5960000
5961000
5963000
5965000
5966000
5972000
5976000
5984000
5986000
5987000
5990000
5992000
5993000
5996000
5998000
6000000
6002000
6003000
6004000
6009000
6011000
6012000
6013000
6014000
6015000
6016000
6017000
6019000
6021000
6022000
6023000
6024000
6025000
6026000
6027000
6028000
6029000
6030000
6032000
6033000
6034000
6037000
6038000
6039000
6041000
6043000
6044000
6053000
6055000
6056000
6058000
6063000
6064000
6068000
6069000
6070000
6071000
6073000
6074000
6077000
6080000
6081000
6088000
6095000
6096000
6097000
6098000
6100000
6101000
6102000
6103000
6105000
6106000
6109000
6113000
6114000
6115000
6118000
6120000
6121000
6124000
6125000
6128000
6133000
6134000
6135000
6136000
6137000
6140000
6141000
6144000
6145000
6151000
6152000
6155000
6156000
6157000
6158000
6160000
6161000
6162000
6163000
6164000
6165000
6166000
6167000
6170000
6173000
6174000
6175000
6178000
6180000
6181000
6183000
6187000
6199000
6201000
6202000
6204000
6205000
6206000
6207000
6218000
6219000
6220000
6221000
6223000
6224000
6225000
6227000
6228000
6230000
6231000
6232000
6235000
6236000
6239000
6241000
6242000
6246000
6248000
6249000
6250000
6252000
6254000
6256000
6257000
6259000
6263000
6264000
6266000
6267000
6268000
6271000
6276000
6277000
6278000
6289000
6300000
6302000
6304000
6316000
6326000
6331000
6339000
6340000
6341000
6446000
6469000
6480000
6481000
6482000
6483000
6484000
6488000
6496000
6497000
6504000
6510000
6512000
6513000
6516000
6519000
6520000
6521000
6524000
6525000
6527000
6528000
6529000
6532000
6534000
6539000
6540000
6543000
6545000
6547000
6548000
6549000
6550000
6551000
6552000
6553000
6554000
6555000
6557000
6558000
6573000
6574000
6575000
6576000
6578000
6579000
6583000
6584000
6585000
6586000
6592000
6594000
6595000
6596000
6598000
6599000
6600000
6601000
6602000
6604000
6606000
6607000
6609000
6615000
6616000
6617000
6618000
6619000
6622000
6629000
6630000
6631000
6632000
6637000
6638000
6639000
6640000
6647000
6650000
6652000
6653000
6657000
6658000
6661000
6662000
6663000
6669000
6670000
6672000
6674000
6677000
6679000
6683000
6688000
6689000
6695000
6697000
6698000
6699000
6700000
6705000
6708000
6709000
6711000
6712000
6713000
6716000
6717000
6718000
6719000
6721000
6727000
6729000
6733000
6734000
6747000
6748000
6749000
6751000
6752000
6754000
6755000
6756000
6759000
6761000
6763000
6764000
6765000
6768000
6771000
6772000
6773000
6775000
6776000
6777000
6778000
6779000
6780000
6781000
6782000
6783000
6784000
6785000
6786000
6787000
6789000
6791000
6793000
6794000
6795000
6798000
6799000
6801000
6803000
6805000
6806000
6808000
6810000
6811000
6812000
6814000
6816000
6817000
6818000
6819000
6820000
6822000
6823000
6829000
6831000
6833000
6835000
6836000
6837000
6838000
6840000
6841000
6842000
6843000
6847000
6850000
6852000
6856000
6857000
6858000
6859000
6863000
6864000
6865000
6866000
6867000
6868000
6869000
6870000
6872000
6873000
6875000
6876000
6878000
6879000
6880000
6881000
6882000
6884000
6886000
6887000
6888000
6889000
6890000
6892000
6893000
6896000
6901000
6906000
6907000
6910000
6911000
6912000
6913000
6916000
6917000
6919000
6920000
6922000
6924000
6925000
6928000
6929000
6932000
6935000
6936000
6939000
6942000
6943000
6946000
6947000
6952000
6953000
6955000
6957000
6961000
6962000
6966000
6970000
6971000
6974000
6975000
6976000
6978000
6979000
6982000
6983000
6987000
6990000
6992000
6993000
6996000
7000000
7001000
7002000
7003000
7004000
7011000
7014000
7018000
7019000
7020000
7021000
7022000
7023000
7025000
7028000
7030000
7032000
7033000
7034000
7035000
7037000
7040000
7041000
7045000
7047000
7049000
7050000
7056000
7059000
7062000
7063000
7066000
7067000
7068000
7070000
7071000
7073000
7075000
7077000
7078000
7079000
7080000
7082000
7083000
7084000
7085000
7086000
7087000
7088000
7089000
7090000
7091000
7092000
7093000
7094000
7095000
7097000
7098000
7100000
7101000
7102000
7103000
7105000
7106000
7107000
7111000
7112000
7114000
7115000
7116000
7117000
7118000
7122000
7123000
7124000
7125000
7127000
7131000
7132000
7135000
7136000
7141000
7142000
7145000
7147000
7160000
7161000
7163000
7165000
7169000
7171000
7172000
7177000
7179000
7182000
7183000
7184000
7186000
7188000
7190000
7191000
7192000
7193000
7195000
7197000
7198000
7201000
7202000
7204000
7207000
7211000
7212000
7214000
7216000
7217000
7219000
7220000
7226000
7232000
7234000
7237000
7243000
7244000
7247000
7248000
7249000
7255000
7256000
7261000
7264000
7265000
7267000
7268000
7269000
7274000
7275000
7276000
7279000
7282000
7283000
7284000
7286000
7288000
7289000
7291000
7292000
7293000
7294000
7295000
7296000
7297000
7298000
7301000
7304000
7305000
7306000
7313000
7314000
7317000
7318000
7320000
7321000
7324000
7327000
7328000
7330000
7332000
7333000
7335000
7339000
7342000
7343000
7347000
7348000
7351000
7355000
7363000
7365000
7368000
7369000
7371000
7372000
7373000
7375000
7376000
7381000
7382000
7383000
7384000
7385000
7386000
7388000
7389000
7391000
7392000
7393000
7396000
7399000
7403000
7406000
7407000
7408000
7411000
7413000
7414000
7420000
7421000
7422000
7424000
7432000
7434000
7438000
7445000
7447000
7448000
7451000
7452000
7456000
7460000
7461000
7465000
7468000
7471000
7473000
7474000
7476000
7477000
7480000
7483000
7484000
7485000
7487000
7491000
7492000
7497000
7499000
7501000
7502000
7503000
7504000
7506000
7510000
7511000
7512000
7515000
7516000
7518000
7519000
7520000
7522000
7523000
7524000
7537000
7539000
7540000
7541000
7543000
7544000
7546000
7547000
7548000
7549000
7551000
7552000
7555000
7556000
7557000
7559000
7563000
7564000
7568000
7571000
7573000
7574000
7579000
7582000
7583000
7584000
7585000
7587000
7590000
7591000
7595000
7596000
7602000
7606000
7610000
7613000
7615000
7617000
7618000
7619000
7622000
7623000
7625000
7628000
7629000
7631000
7633000
7635000
7637000
7641000
7644000
7646000
7647000
7652000
7654000
7659000
7660000
7662000
7663000
7664000
7669000
7672000
7674000
7675000
7677000
7678000
7684000
7690000
7691000
7699000
7700000
7701000
7702000
7705000
7708000
7710000
7711000
7713000
7715000
7716000
7720000
7721000
7722000
7724000
7726000
7730000
7731000
7732000
7735000
7736000
7738000
7742000
7744000
7750000
7752000
7754000
7756000
7759000
7761000
7764000
7767000
7773000
7781000
7800000
7801000
7802000
7805000
7806000
7807000
7812000
7816000
7818000
7819000
7821000
7822000
7823000
7824000
7825000
7826000
7827000
7830000
7831000
7832000
7833000
7834000
7838000
7839000
7841000
7845000
7846000
7848000
7849000
7850000
7854000
7855000
7856000
7858000
7859000
7860000
7864000
7865000
7866000
7869000
7873000
7874000
7875000
7881000
7884000
7887000
7890000
7894000
7895000
7896000
7897000
7900000
7901000
7902000
7903000
7904000
7907000
7908000
7911000
7912000
7913000
7914000
7915000
7918000
7922000
7924000
7925000
7926000
7927000
7929000
7930000
7931000
7933000
7938000
7939000
7940000
7942000
7944000
7947000
7948000
7949000
7951000
7955000
7956000
7960000
7966000
7971000
7974000
7975000
7984000
7985000
7986000
7987000
7988000
7989000
7994000
7995000
7996000
7997000
8001000
8005000
8008000
8009000
8010000
8011000
8016000
8019000
8020000
8021000
8027000
8029000
8031000
8035000
8039000
8043000
8047000
8052000
8053000
8055000
8058000
8065000
8066000
8067000
8068000
8069000
8070000
8071000
8072000
8077000
8078000
8082000
8084000
8085000
8086000
8088000
8089000
8091000
8094000
8097000
8100000
8105000
8106000
8107000
8108000
8109000
8110000
8111000
8117000
8120000
8121000
8124000
8129000
8130000
8131000
8132000
8133000
8135000
8137000
8138000
8139000
8140000
8141000
8142000
8143000
8144000
8145000
8146000
8148000
8149000
8150000
8151000
8152000
8160000
8161000
8163000
8164000
8166000
8167000
8175000
8179000
8180000
8183000
8189000
8190000
8191000
8194000
8195000
8198000
8199000
8201000
8202000
8204000
8205000
8209000
8210000
8211000
8213000
8214000
8215000
8217000
8218000
8223000
8226000
8230000
8231000
8232000
8234000
8236000
8237000
8238000
8239000
8241000
8242000
8243000
8245000
8246000
8247000
8248000
8249000
8250000
8251000
8256000
8257000
8260000
8263000
8264000
8266000
8267000
8268000
8269000
8270000
8271000
8275000
8276000
8279000
8280000
8281000
8282000
8283000
8284000
8285000
8286000
8287000
8289000
8290000
8291000
8293000
8294000
8295000
8297000
8298000
8300000
8301000
8302000
8303000
8306000
8307000
8311000
8312000
8313000
8315000
8318000
8319000
8320000
8321000
8326000
8327000
8331000
8332000
8333000
8334000
8338000
8339000
8340000
8341000
8342000
8344000
8348000
8349000
8355000
8357000
8358000
8359000
8363000
8365000
8366000
8367000
8368000
8369000
8370000
8372000
8373000
8375000
8376000
8381000
8383000
8384000
8385000
8387000
8388000
8389000
8393000
8394000
8396000
8397000
8400000
8415000
8417000
8419000
8432000
8437000
8439000
8440000
8441000
8442000
8443000
8444000
8445000
8446000
8447000
8448000
8449000
8451000
8453000
8457000
8458000
8461000
8462000
8463000
8464000
8465000
8468000
8469000
8473000
8474000
8476000
8477000
8478000
8480000
8481000
8483000
8485000
8486000
8487000
8490000
8492000
8493000
8494000
8495000
8496000
8497000
8501000
8502000
8503000
8505000
8506000
8507000
8510000
8511000
8514000
8517000
8518000
8519000
8520000
8521000
8522000
8524000
8525000
8527000
8528000
8530000
8531000
8539000
8540000
8543000
8545000
8546000
8547000
8548000
8551000
8553000
8556000
8557000
8561000
8562000
8563000
8565000
8568000
8569000
8570000
8572000
8573000
8576000
8577000
8579000
8580000
8581000
8585000
8587000
8593000
8598000
8602000
8603000
8605000
8607000
8609000
8611000
8613000
8614000
8615000
8617000
8619000
8620000
8621000
8623000
8624000
8625000
8627000
8628000
8634000
8635000
8636000
8637000
8643000
8644000
8645000
8647000
8651000
8652000
8653000
8654000
8655000
8659000
8660000
8661000
8662000
8665000
8666000
8667000
8668000
8671000
8675000
8677000
8678000
8679000
8681000
8682000
8683000
8684000
8685000
8686000
8689000
8691000
8693000
8694000
8696000
8698000
8700000
8701000
8702000
8703000
8707000
8713000
8716000
8717000
8718000
8719000
8720000
8723000
8724000
8726000
8727000
8734000
8738000
8739000
8740000
8743000
8744000
8745000
8747000
8748000
8751000
8753000
8755000
8784000
8785000
8786000
8787000
8788000
8790000
8792000
8795000
8799000
8800000
8802000
8804000
8806000
8809000
8811000
8812000
8817000
8818000
8819000
8821000
8822000
8824000
8827000
8828000
8832000
8833000
8834000
8835000
8837000
8838000
8839000
8842000
8843000
8844000
8845000
8846000
8847000
8850000
8851000
8855000
8856000
8860000
8868000
8870000
8872000
8873000
8878000
8879000
8883000
8884000
8891000
8892000
8895000
8898000
8899000
8907000
8910000
8911000
8922000
8924000
8927000
8928000
8929000
8932000
8936000
8937000
8941000
8942000
8943000
8944000
8946000
8954000
8955000
8957000
8958000
8959000
8960000
8961000
8966000
8968000
8969000
8971000
8972000
8975000
8977000
8978000
8980000
8981000
8982000
8984000
8985000
8994000
8995000
8997000
8998000
9007000
9008000
9010000
9011000
9012000
9013000
9015000
9016000
9022000
9025000
9027000
9029000
9033000
9034000
9035000
9039000
9040000
9041000
9043000
9044000
9046000
9047000
9052000
9053000
9054000
9059000
9061000
9062000
9063000
9064000
9066000
9067000
9070000
9071000
9073000
9076000
9077000
9078000
9080000
9082000
9084000
9091000
9092000
9094000
9098000
9099000
9100000
9106000
9109000
9113000
9114000
9115000
9116000
9117000
9119000
9120000
9122000
9123000
9124000
9125000
9126000
9127000
9129000
9130000
9133000
9135000
9136000
9138000
9143000
9144000
9145000
9147000
9148000
9150000
9153000
9155000
9156000
9162000
9163000
9164000
9165000
9167000
9168000
9173000
9175000
9177000
9178000
9180000
9181000
9183000
9184000
9185000
9189000
9191000
9192000
9194000
9196000
9200000
9205000
9207000
9209000
9210000
9211000
9212000
9215000
9216000
9217000
9219000
9222000
9224000
9227000
9230000
9233000
9236000
9237000
9240000
9241000
9243000
9245000
9250000
9254000
9255000
9256000
9259000
9260000
9262000
9263000
9266000
9267000
9268000
9270000
9271000
9272000
9273000
9276000
9280000
9282000
9283000
9284000
9285000
9287000
9289000
9290000
9294000
9295000
9296000
9297000
9302000
9303000
9305000
9306000
9307000
9308000
9309000
9310000
9314000
9317000
9318000
9320000
9323000
9324000
9325000
9326000
9330000
9331000
9333000
9334000
9335000
9336000
9341000
9342000
9344000
9346000
9348000
9349000
9350000
9354000
9355000
9360000
9361000
9362000
9366000
9367000
9370000
9371000
9372000
9373000
9374000
9375000
9388000
9389000
9391000
9393000
9394000
9395000
9399000
9406000
9407000
9413000
9414000
9419000
9423000
9425000
9428000
9429000
9430000
9431000
9439000
9440000
9441000
9444000
9445000
9448000
9449000
9454000
9455000
9456000
9457000
9459000
9465000
9466000
9467000
9468000
9469000
9471000
9472000
9473000
9476000
9477000
9479000
9480000
9481000
9485000
9490000
9491000
9492000
9493000
9494000
9495000
9496000
9502000
9503000
9509000
9515000
9516000
9517000
9519000
9520000
9521000
9522000
9526000
9528000
9529000
9533000
9537000
9538000
9541000
9543000
9544000
9549000
9552000
9554000
9561000
9562000
9565000
9566000
9567000
9568000
9569000
9570000
9571000
9572000
9573000
9574000
9579000
9582000
9583000
9585000
9589000
9593000
9594000
9595000
9596000
9597000
9598000
9601000
9603000
9604000
9606000
9609000
9610000
9613000
9614000
9619000
9620000
9622000
9623000
9624000
9625000
9629000
9630000
9631000
9633000
9636000
9637000
9641000
9642000
9643000
9644000
9647000
9648000
9650000
9652000
9653000
9654000
9655000
9656000
9657000
9659000
9663000
9664000
9665000
9666000
9667000
9669000
9671000
9672000
9673000
9674000
9675000
9676000
9679000
9680000
9683000
9684000
9687000
9688000
9689000
9693000
9695000
9697000
9700000
9703000
9704000
9705000
9706000
9708000
9709000
9710000
9714000
9717000
9720000
9721000
9722000
9723000
9724000
9728000
9730000
9734000
9735000
9736000
9738000
9739000
9741000
9745000
9746000
9748000
9750000
9751000
9752000
9754000
9756000
9758000
9760000
9763000
9768000
9769000
9770000
9773000
9774000
9775000
9776000
9777000
9778000
9780000
9781000
9783000
9785000
9791000
9793000
9798000
9800000
9801000
9804000
9805000
9806000
9807000
9810000
9811000
9812000
9815000
9818000
9826000
9827000
9828000
9831000
9832000
9837000
9838000
9840000
9841000
9844000
9845000
9847000
9849000
9852000
9853000
9854000
9856000
9857000
9859000
9862000
9863000
9864000
9866000
9867000
9869000
9870000
9871000
9876000
9877000
9880000
9881000
9883000
9888000
9890000
9892000
9894000
9895000
9896000
9900000
9902000
9904000
9905000
9906000
9909000
9910000
9913000
9914000
9915000
9916000
9920000
9921000
9922000
9923000
9924000
9925000
9927000
9930000
9933000
9936000
9937000
9938000
9941000
9942000
9944000
9947000
9949000
9950000
9952000
9953000
9957000
9958000
9959000
9960000
9964000
9965000
9968000
9970000
9971000
9975000
9977000
9979000
9980000
9981000
9982000
9984000
9987000
9988000
9989000
9991000
9992000
9994000
9996000
10001000
10002000
10003000
10004000
10005000
10006000
10010000
10011000
10015000
10016000
10017000
10018000
10019000
10021000
10023000
10025000
10032000
10033000
10034000
10037000
10038000
10039000
10040000
10041000
10042000
10043000
10045000
10046000
10048000
10049000
10051000
10052000
10053000
10054000
10055000
10059000
10060000
10065000
10066000
10067000
10070000
10071000
10073000
10074000
10075000
10076000
10077000
10078000
10079000
10080000
10081000
10082000
10084000
10085000
10086000
10088000
10089000
10090000
10093000
10094000
10102000
10103000
10104000
10105000
10107000
10110000
10111000
10117000
10122000
10123000
10125000
10126000
10129000
10131000
10132000
10133000
10136000
10140000
10141000
10142000
10144000
10147000
10149000
10150000
10151000
10154000
10156000
10157000
10159000
10161000
10163000
10165000
10167000
10168000
10170000
10171000
10172000
10173000
10174000
10175000
10177000
10178000
10179000
10180000
10181000
10187000
10188000
10190000
10191000
10192000
10197000
10199000
10203000
10204000
10215000
10216000
10219000
10223000
10229000
10231000
10232000
10234000
10239000
10240000
10241000
10242000
10243000
10250000
10251000
10254000
10263000
10264000
10266000
10267000
10269000
10277000
10278000
10280000
10281000
10283000
10284000
10285000
10286000
10289000
10290000
10300000
10301000
10303000
10304000
10305000
10306000
10311000
10312000
10316000
10322000
10323000
10327000
10328000
10329000
10332000
10333000
10335000
10337000
10341000
10344000
10347000
10348000
10349000
10350000
10351000
10352000
10355000
10359000
10361000
10362000
10374000
10375000
10377000
10378000
10379000
10380000
10385000
10386000
10390000
10393000
10395000
10398000
10401000
10403000
10405000
10412000
10413000
10416000
10420000
10422000
10423000
10428000
10429000
10432000
10433000
10434000
10437000
10441000
10448000
10449000
10450000
10451000
10454000
10457000
10458000
10461000
10462000
10463000
10464000
10465000
10467000
10470000
10477000
10480000
10482000
10484000
10485000
10486000
10490000
10491000
10493000
10494000
10497000
10498000
10499000
10501000
10503000
10505000
10506000
10516000
10517000
10520000
10522000
10523000
10527000
10529000
10530000
10531000
10532000
10534000
10535000
10536000
10538000
10539000
10541000
10544000
10545000
10546000
10547000
10552000
10554000
10555000
10558000
10559000
10562000
10565000
10566000
10570000
10571000
10572000
10573000
10575000
10577000
10579000
10581000
10582000
10583000
10585000
10586000
10587000
10590000
10592000
10593000
10594000
10595000
10596000
10598000
10603000
10605000
10606000
10608000
10609000
10610000
10611000
10615000
10616000
10617000
10621000
10622000
10625000
10626000
10627000
10629000
10635000
10636000
10639000
10640000
10643000
10644000
10646000
10647000
10649000
10650000
10651000
10653000
10654000
10656000
10657000
10658000
10661000
10671000
10675000
10677000
10678000
10685000
10686000
10687000
10688000
10690000
10692000
10693000
10694000
10697000
10698000
10699000
10700000
10701000
10702000
10706000
10708000
10714000
10723000
10725000
10726000
10727000
10729000
10730000
10731000
10732000
10733000
10734000
10736000
10737000
10739000
10743000
10744000
10748000
10752000
10753000
10754000
10755000
10756000
10757000
10758000
10760000
10761000
10764000
10766000
10770000
10771000
10772000
10773000
10774000
10775000
10777000
10778000
10779000
10780000
10781000
10782000
10783000
10784000
10785000
10786000
10787000
10793000
10795000
10798000
10801000
10803000
10810000
10815000
10816000
10822000
10823000
10828000
10830000
10831000
10832000
10834000
10836000
10837000
10840000
10844000
10850000
10854000
10855000
10858000
10860000
10871000
10873000
10874000
10875000
10881000
10882000
10884000
10885000
10886000
10888000
10889000
10890000
10891000
10895000
10898000
10899000
10901000
10902000
10906000
10907000
10908000
10909000
10911000
10912000
10913000
10918000
10919000
10920000
10922000
10924000
10925000
10926000
10927000
10928000
10929000
10931000
10932000
10934000
10937000
10939000
10941000
10943000
10944000
10945000
10946000
10947000
10948000
10949000
10950000
10951000
10956000
10963000
10965000
10966000
10967000
10968000
10972000
10974000
10975000
10976000
10977000
10979000
10981000
10984000
10985000
10986000
10987000
10990000
10992000
11001000
11002000
11003000
11004000
11005000
11006000
11007000
11008000
11010000
11011000
11013000
11014000
11016000
11018000
11019000
11020000
11024000
11025000
11026000
11027000
11029000
11031000
11032000
11034000
11036000
11038000
11040000
11043000
11044000
11045000
11046000
11047000
11049000
11050000
11051000
11052000
11054000
11055000
11058000
11063000
11065000
11069000
11070000
11071000
11072000
11073000
11074000
11075000
11076000
11077000
11078000
11079000
11080000
11082000
11086000
11087000
11091000
11100000
11101000
11102000
11106000
11107000
11108000
11111000
11113000
11115000
11117000
11118000
11121000
11122000
11123000
11124000
11125000
11127000
11130000
11131000
11134000
11135000
11136000
11140000
11141000
11144000
11146000
11147000
11148000
11149000
11150000
11152000
11153000
11155000
11156000
11162000
11163000
11165000
11166000
11170000
11172000
11175000
11179000
11181000
11182000
11183000
11184000
11188000
11189000
11190000
11191000
11192000
11196000
11198000
11203000
11209000
11212000
11215000
11216000
11217000
11218000
11219000
11220000
11222000
11224000
11225000
11226000
11227000
11230000
11231000
11236000
11244000
11247000
11248000
11251000
11255000
11261000
11263000
11266000
11269000
11270000
11271000
11272000
11274000
11283000
11288000
11290000
11292000
11297000
11298000
11300000
11301000
11303000
11305000
11306000
11312000
11315000
11317000
11321000
11323000
11329000
11330000
11331000
11332000
11333000
11334000
11335000
11338000
11339000
11341000
11342000
11344000
11345000
11347000
11350000
11351000
11352000
11354000
11355000
11357000
11359000
11361000
11366000
11367000
11368000
11370000
11373000
11374000
11376000
11377000
11379000
11380000
11383000
11384000
11385000
11386000
11387000
11388000
11389000
11392000
11399000
11400000
11401000
11402000
11404000
11405000
11406000
11408000
11409000
11410000
11411000
11418000
11420000
11421000
11422000
11423000
11424000
11443000
11444000
11445000
11446000
11447000
11448000
11450000
11451000
11452000
11453000
11455000
11456000
11458000
11459000
11460000
11461000
11462000
11465000
11466000
11467000
11468000
11469000
11475000
11477000
11478000
11479000
11481000
11483000
11484000
11489000
11490000
11491000
11492000
11494000
11497000
11498000
11499000
11502000
11503000
11505000
11507000
11508000
11512000
11514000
11515000
11516000
11517000
11518000
11520000
11521000
11524000
11525000
11527000
11529000
11530000
11535000
11536000
11552000
11553000
11554000
11555000
11557000
11559000
11560000
11562000
11563000
11566000
11567000
11568000
11569000
11570000
11573000
11577000
11584000
11586000
11587000
11588000
11590000
11592000
11593000
11595000
11596000
11598000
11605000
11609000
11610000
11611000
11612000
11615000
11616000
11617000
11618000
11619000
11620000
11623000
11626000
11627000
11628000
11629000
11633000
11636000
11637000
11642000
11645000
11647000
11648000
11649000
11650000
11655000
11658000
11659000
11660000
11661000
11662000
11664000
11665000
11666000
11667000
11668000
11670000
11675000
11676000
11677000
11679000
11680000
11682000
11683000
11684000
11685000
11687000
11688000
11689000
11691000
11693000
11694000
11695000
11696000
11697000
11698000
11699000
11704000
11707000
11709000
11713000
11715000
11717000
11718000
11720000
11721000
11723000
11725000
11726000
11732000
11733000
11736000
11740000
11741000
11742000
11743000
11744000
11745000
11746000
11751000
11754000
11755000
11756000
11757000
11758000
11759000
11760000
11761000
11764000
11765000
11766000
11768000
11772000
11774000
11775000
11777000
11778000
11779000
11780000
11782000
11783000
11784000
11786000
11790000
11793000
11794000
11796000
11799000
11800000
11801000
11802000
11803000
11804000
11806000
11807000
11811000
11818000
11821000
11822000
11824000
11825000
11826000
11828000
11829000
11835000
11836000
11837000
11838000
11839000
11842000
11843000
11844000
11845000
11846000
11849000
11851000
11858000
11860000
11861000
11862000
11865000
11866000
11867000
11869000
11870000
11872000
11876000
11877000
11878000
11879000
11880000
11882000
11886000
11887000
11888000
11889000
11890000
11891000
11892000
11893000
11903000
11904000
11905000
11906000
11907000
11909000
11911000
11912000
11918000
11919000
11920000
11921000
11922000
11923000
11924000
11927000
11934000
11939000
11941000
11944000
11946000
11947000
11948000
11949000
11950000
11951000
11952000
11954000
11955000
11957000
11958000
11959000
11960000
11961000
11962000
11963000
11964000
11967000
11972000
11973000
11975000
11976000
11977000
11979000
11980000
11981000
11983000
11984000
11985000
11986000
11987000
11988000
11991000
11993000
11994000
11997000
11998000
12000000
12001000
12002000
12003000
12005000
12007000
12009000
12010000
12012000
12013000
12015000
12017000
12018000
12019000
12020000
12022000
12023000
12024000
12025000
12030000
12032000
12033000
12034000
12036000
12037000
12039000
12040000
12041000
12045000
12046000
12048000
12049000
12052000
12054000
12055000
12056000
12057000
12058000
12060000
12063000
12064000
12065000
12066000
12067000
12068000
12069000
12070000
12071000
12073000
12074000
12075000
12076000
12077000
12081000
12089000
12090000
12092000
12093000
12095000
12099000
12100000
12103000
12114000
12115000
12118000
12123000
12124000
12130000
12132000
12133000
12135000
12136000
12137000
12138000
12139000
12140000
12144000
12145000
12149000
12151000
12156000
12157000
12159000
12160000
12161000
12162000
12164000
12165000
12166000
12167000
12169000
12170000
12171000
12172000
12177000
12179000
12181000
12182000
12183000
12185000
12186000
12190000
12193000
12195000
12196000
12198000
12200000
12201000
12202000
12205000
12206000
12211000
12212000
12216000
12217000
12225000
12226000
12228000
12229000
12230000
12231000
12232000
12233000
12236000
12238000
12240000
12241000
12242000
12243000
12244000
12247000
12250000
12254000
12255000
12256000
12257000
12258000
12261000
12262000
12264000
12268000
12270000
12271000
12276000
12281000
12288000
12289000
12292000
12295000
12296000
12301000
12302000
12308000
12310000
12311000
12316000
12317000
12320000
12323000
12324000
12327000
12329000
12332000
12333000
12344000
12346000
12347000
12351000
12352000
12353000
12355000
12358000
12360000
12361000
12362000
12363000
12365000
12366000
12367000
12371000
12372000
12373000
12374000
12375000
12377000
12386000
12388000
12389000
12391000
12392000
12395000
12400000
12401000
12403000
12406000
12407000
12410000
12411000
12412000
12413000
12414000
12424000
12425000
12427000
12431000
12432000
12435000
12437000
12438000
12441000
12442000
12443000
12447000
12448000
12449000
12451000
12454000
12455000
12456000
12457000
12460000
12461000
12462000
12468000
12470000
12477000
12479000
12480000
12482000
12483000
12485000
12487000
12488000
12490000
12491000
12495000
12496000
12497000
12498000
12504000
12506000
12508000
12510000
12512000
12515000
12517000
12519000
12520000
12523000
12528000
12529000
12530000
12532000
12533000
12534000
12535000
12539000
12543000
12544000
12554000
12555000
12560000
12561000
12562000
12565000
12566000
12567000
12571000
12574000
12575000
12576000
12580000
12585000
12587000
12589000
12590000
12593000
12594000
12599000
12600000
12602000
12604000
12608000
12609000
12610000
12612000
12613000
12614000
12617000
12618000
12619000
12620000
12622000
12623000
12624000
12626000
12627000
12628000
12629000
12632000
12633000
12636000
12637000
12638000
12642000
12647000
12648000
12651000
12654000
12657000
12659000
12663000
12666000
12668000
12669000
12670000
12677000
12678000
12679000
12680000
12682000
12683000
12685000
12686000
12692000
12694000
12698000
12699000
12701000
12704000
12707000
12710000
12711000
12715000
12716000
12718000
12721000
12723000
12724000
12725000
12726000
12729000
12730000
12733000
12735000
12736000
12738000
12739000
12740000
12742000
12743000
12747000
12749000
12750000
12754000
12756000
12761000
12765000
12768000
12770000
12771000
12773000
12775000
12776000
12777000
12779000
12781000
12783000
12784000
12788000
12792000
12794000
12802000
12803000
12806000
12810000
12811000
12820000
12821000
12822000
12824000
12827000
12832000
12834000
12835000
12836000
12837000
12838000
12840000
12841000
12842000
12843000
12845000
12850000
12853000
12855000
12856000
12859000
12866000
12872000
12877000
12878000
12879000
12880000
12882000
12887000
12888000
12895000
12898000
12901000
12904000
12905000
12906000
12907000
12908000
12911000
12914000
12915000
12918000
12923000
12925000
12928000
12929000
12930000
12931000
12932000
12936000
12937000
12942000
12947000
12948000
12949000
12950000
12953000
12955000
12963000
12964000
12966000
12967000
12968000
12970000
12974000
12977000
12984000
12985000
12986000
12987000
12988000
12994000
12997000
12999000
13002000
13004000
13005000
13006000
13009000
13010000
13011000
13012000
13013000
13025000
13037000
13039000
13040000
13048000
13054000
13056000
13059000
13061000
13063000
13071000
13075000
13082000
13086000
13087000
13088000
13089000
13091000
13092000
13093000
13098000
13099000
13101000
13102000
13103000
13104000
13109000
13110000
13112000
13113000
13114000
13115000
13117000
13118000
13121000
13122000
13124000
13126000
13127000
13128000
13130000
13132000
13133000
13134000
13138000
13141000
13142000
13145000
13146000
13149000
13150000
13151000
13152000
13155000
13157000
13168000
13169000
13171000
13172000
13180000
13181000
13182000
13185000
13189000
13191000
13193000
13205000
13209000
13217000
13218000
13229000
13233000
13235000
13238000
13241000
13242000
13244000
13245000
13247000
13250000
13253000
13254000
13256000
13257000
13258000
13259000
13260000
13261000
13263000
13265000
13266000
13267000
13277000
13278000
13282000
13283000
13285000
13287000
13288000
13290000
13291000
13292000
13293000
13294000
13298000
13299000
13300000
13303000
13304000
13305000
13306000
13309000
13310000
13311000
13313000
13314000
13315000
13316000
13318000
13320000
13321000
13324000
13325000
13326000
13329000
13333000
13334000
13335000
13337000
13338000
13339000
13341000
13343000
13344000
13346000
13348000
13354000
13355000
13356000
13357000
13359000
13360000
13361000
13362000
13363000
13364000
13366000
13371000
13372000
13373000
13374000
13376000
13378000
13388000
13389000
13394000
13397000
13400000
13404000
13405000
13406000
13407000
13409000
13412000
13413000
13414000
13415000
13416000
13417000
13418000
13420000
13421000
13422000
13423000
13424000
13425000
13427000
13428000
13429000
13431000
13436000
13437000
13440000
13442000
13446000
13448000
13450000
13451000
13452000
13453000
13454000
13456000
13457000
13458000
13462000
13464000
13466000
13467000
13468000
13470000
13472000
13478000
13483000
13485000
13487000
13489000
13493000
13494000
13496000
13497000
13502000
13503000
13504000
13505000
13507000
13510000
13512000
13517000
13520000
13521000
13522000
13523000
13530000
13531000
13533000
13534000
13539000
13540000
13541000
13542000
13545000
13548000
13549000
13550000
13551000
13552000
13553000
13555000
13560000
13568000
13569000
13574000
13577000
13578000
13579000
13581000
13582000
13583000
13585000
13590000
13591000
13592000
13593000
13594000
13596000
13597000
13598000
13599000
13600000
13601000
13602000
13604000
13605000
13617000
13619000
13621000
13622000
13623000
13625000
13626000
13628000
13630000
13634000
13635000
13640000
13641000
13642000
13643000
13646000
13647000
13649000
13650000
13651000
13652000
13653000
13654000
13655000
13656000
13657000
13660000
13663000
13664000
13667000
13670000
13679000
13680000
13682000
13685000
13687000
13688000
13689000
13690000
13691000
13692000
13693000
13694000
13695000
13697000
13699000
13700000
13705000
13710000
13711000
13712000
13714000
13717000
13718000
13719000
13720000
13721000
13724000
13726000
13727000
13728000
13731000
13732000
13733000
13734000
13735000
13737000
13738000
13741000
13744000
13747000
13748000
13751000
13753000
13754000
13755000
13759000
13760000
13763000
13764000
13767000
13770000
13771000
13775000
13776000
13779000
13781000
13782000
13783000
13784000
13785000
13786000
13787000
13790000
13795000
13796000
13797000
13798000
13800000
13801000
13802000
13803000
13807000
13809000
13810000
13811000
13812000
13813000
13814000
13815000
13818000
13825000
13827000
13833000
13834000
13835000
13840000
13846000
13847000
13850000
13851000
13852000
13853000
13856000
13859000
13866000
13867000
13868000
13870000
13871000
13877000
13878000
13880000
13881000
13884000
13885000
13889000
13891000
13892000
13893000
13894000
13898000
13899000
13902000
13903000
13905000
13906000
13909000
13911000
13912000
13914000
13915000
13916000
13918000
13920000
13921000
13922000
13923000
13924000
13926000
13927000
13931000
13932000
13933000
13941000
13943000
13948000
13950000
13955000
13956000
13957000
13958000
13960000
13964000
13966000
13968000
13969000
13971000
13974000
13976000
13977000
13978000
13979000
13982000
13983000
13984000
13987000
13989000
13996000
13997000
13998000
13999000
14000000
14003000
14004000
14005000
14014000
14015000
14016000
14018000
14024000
14026000
14027000
14028000
14031000
14039000
14041000
14047000
14052000
14053000
14054000
14055000
14061000
14062000
14063000
14066000
14067000
14068000
14071000
14078000
14079000
14080000
14081000
14083000
14085000
14086000
14087000
14088000
14090000
14092000
14093000
14095000
14096000
14098000
14100000
14101000
14102000
14103000
14104000
14105000
14109000
14110000
14113000
14114000
14115000
14116000
14118000
14119000
14120000
14122000
14123000
14124000
14126000
14127000
14128000
14137000
14138000
14139000
14142000
14147000
14148000
14149000
14151000
14153000
14154000
14156000
14158000
14160000
14161000
14162000
14163000
14173000
14180000
14181000
14185000
14193000
14194000
14199000
14201000
14203000
14207000
14208000
14209000
14210000
14211000
14217000
14221000
14225000
14226000
14227000
14228000
14230000
14233000
14236000
14238000
14241000
14243000
14247000
14254000
14255000
14256000
14257000
14259000
14260000
14266000
14273000
14274000
14277000
14279000
14280000
14281000
14284000
14286000
14287000
14288000
14291000
14292000
14294000
14296000
14297000
14298000
14299000
14301000
14302000
14303000
14309000
14310000
14314000
14316000
14317000
14319000
14320000
14328000
14330000
14331000
14332000
14333000
14334000
14336000
14337000
14338000
14345000
14347000
14349000
14352000
14353000
14354000
14355000
14356000
14357000
14359000
14360000
14361000
14368000
14369000
14371000
14375000
14376000
14377000
14378000
14380000
14381000
14382000
14383000
14384000
14385000
14387000
14388000
14389000
14391000
14392000
14393000
14394000
14395000
14397000
14404000
14405000
14407000
14408000
14410000
14412000
14416000
14417000
14418000
14421000
14428000
14430000
14431000
14432000
14433000
14434000
14436000
14437000
14447000
14452000
14453000
14454000
14457000
14458000
14460000
14462000
14463000
14464000
14465000
14466000
14469000
14470000
14471000
14479000
14480000
14481000
14482000
14483000
14484000
14485000
14488000
14489000
14490000
14492000
14493000
14494000
14495000
14496000
14497000
14499000
14500000
14501000
14505000
14506000
14507000
14509000
14510000
14512000
14513000
14514000
14515000
14517000
14518000
14524000
14526000
14529000
14531000
14535000
14536000
14537000
14540000
14542000
14543000
14544000
14545000
14546000
14548000
14553000
14555000
14556000
14557000
14558000
14560000
14562000
14563000
14566000
14568000
14570000
14576000
14577000
14578000
14581000
14582000
14583000
14584000
14587000
14588000
14589000
14590000
14592000
14593000
14595000
14599000
14601000
14602000
14603000
14604000
14607000
14608000
14610000
14611000
14614000
14616000
14617000
14619000
14620000
14621000
14628000
14629000
14630000
14631000
14632000
14634000
14636000
14637000
14639000
14641000
14643000
14644000
14645000
14646000
14651000
14655000
14658000
14659000
14661000
14662000
14663000
14665000
14666000
14667000
14668000
14671000
14675000
14677000
14679000
14680000
14681000
14682000
14683000
14685000
14687000
14705000
14706000
14710000
14711000
14712000
14713000
14715000
14717000
14718000
14721000
14722000
14723000
14725000
14726000
14730000
14731000
14737000
14747000
14748000
14758000
14761000
14762000
14770000
14772000
14773000
14775000
14776000
14779000
14780000
14783000
14785000
14786000
14787000
14789000
14790000
14791000
14792000
14793000
14794000
14796000
14797000
14801000
14802000
14804000
14805000
14806000
14808000
14813000
14814000
14815000
14817000
14818000
14822000
14823000
14824000
14826000
14827000
14828000
14829000
14833000
14837000
14839000
14842000
14845000
14847000
14850000
14854000
14858000
14859000
14860000
14861000
14862000
14868000
14874000
14879000
14880000
14885000
14886000
14887000
14888000
14889000
14890000
14891000
14894000
14898000
14899000
14900000
14904000
14905000
14906000
14907000
14909000
14910000
14911000
14913000
14919000
14920000
14921000
14922000
14924000
14926000
14931000
14932000
14933000
14934000
14936000
14940000
14941000
14943000
14944000
14947000
14948000
14951000
14952000
14954000
14955000
14958000
14960000
14961000
14963000
14965000
14966000
14971000
14973000
14974000
14977000
14978000
14979000
14980000
14981000
14983000
14984000
14985000
14986000
14988000
14991000
14992000
14993000
14994000
14995000
14997000
14998000
15000000
15001000
15003000
15004000
15005000
15006000
15009000
15010000
15016000
15017000
15018000
15019000
15020000
15021000
15022000
15024000
15025000
15027000
15030000
15031000
15032000
15033000
15034000
15035000
15037000
15038000
15039000
15042000
15043000
15044000
15045000
15046000
15047000
15048000
15050000
15053000
15055000
15059000
15060000
15062000
15063000
15065000
15067000
15068000
15069000
15075000
15078000
15079000
15080000
15081000
15082000
15083000
15084000
15086000
15087000
15090000
15093000
15096000
15101000
15103000
15108000
15109000
15116000
15119000
15122000
15123000
15124000
15125000
15126000
15128000
15130000
15131000
15134000
15142000
15143000
15145000
15146000
15149000
15151000
15152000
15153000
15154000
15156000
15159000
15160000
15162000
15163000
15164000
15167000
15168000
15171000
15173000
15174000
15179000
15183000
15186000
15187000
15188000
15190000
15192000
15193000
15194000
15196000
15197000
15198000
15199000
15200000
15205000
15206000
15207000
15211000
15217000
15222000
15224000
15236000
15238000
15241000
15242000
15243000
15244000
15245000
15248000
15249000
15250000
15252000
15253000
15255000
15257000
15259000
15260000
15264000
15265000
15267000
15268000
15271000
15274000
15275000
15277000
15281000
15282000
15283000
15284000
15285000
15287000
15288000
15289000
15290000
15291000
15295000
15299000
15300000
15301000
15303000
15304000
15305000
15306000
15312000
15313000
15314000
15315000
15316000
15319000
15322000
15324000
15325000
15327000
15333000
15334000
15341000
15342000
15343000
15347000
15349000
15350000
15351000
15352000
15354000
15357000
15358000
15359000
15360000
15362000
15364000
15365000
15366000
15367000
15370000
15372000
15373000
15377000
15378000
15379000
15381000
15384000
15385000
15388000
15391000
15392000
15397000
15399000
15400000
15401000
15402000
15404000
15405000
15406000
15407000
15408000
15410000
15411000
15412000
15413000
15414000
15417000
15419000
15420000
15421000
15423000
15425000
15430000
15432000
15436000
15441000
15442000
15443000
15445000
15446000
15448000
15449000
15451000
15452000
15456000
15461000
15462000
15466000
15470000
15473000
15476000
15477000
15480000
15485000
15490000
15491000
15494000
15495000
15496000
15497000
15499000
15500000
15505000
15511000
15521000
15522000
15523000
15526000
15529000
15530000
15531000
15533000
15534000
15539000
15540000
15542000
15543000
15545000
15550000
15552000
15553000
15554000
15555000
15557000
15560000
15562000
15563000
15564000
15565000
15566000
15568000
15570000
15571000
15572000
15573000
15577000
15578000
15579000
15580000
15581000
15584000
15585000
15586000
15587000
15588000
15590000
15591000
15592000
15593000
15595000
15596000
15597000
15598000
15599000
15603000
15604000
15605000
15607000
15608000
15609000
15610000
15615000
15616000
15617000
15619000
15624000
15625000
15626000
15628000
15629000
15630000
15631000
15632000
15634000
15635000
15636000
15637000
15638000
15642000
15644000
15652000
15653000
15654000
15655000
15656000
15657000
15658000
15661000
15662000
15665000
15666000
15669000
15670000
15671000
15673000
15675000
15676000
15678000
15679000
15680000
15682000
15686000
15689000
15690000
15691000
15692000
15693000
15696000
15697000
15698000
15700000
15704000
15706000
15707000
15708000
15709000
15710000
15711000
15713000
15714000
15716000
15720000
15721000
15722000
15724000
15725000
15728000
15731000
15732000
15733000
15734000
15735000
15740000
15743000
15745000
15746000
15747000
15748000
15751000
15752000
15753000
15757000
15760000
15761000
15762000
15764000
15772000
15774000
15775000
15776000
15777000
15780000
15781000
15782000
15783000
15785000
15786000
15787000
15788000
15790000
15794000
15795000
15796000
15797000
15798000
15802000
15803000
15805000
15806000
15807000
15811000
15812000
15813000
15814000
15815000
15816000
15820000
15821000
15822000
15824000
15825000
15830000
15833000
15834000
15835000
15837000
15839000
15840000
15843000
15846000
15849000
15850000
15852000
15856000
15861000
15864000
15865000
15868000
15869000
15870000
15871000
15872000
15873000
15875000
15878000
15879000
15881000
15883000
15886000
15887000
15888000
15892000
15893000
15894000
15895000
15897000
15901000
15903000
15905000
15906000
15908000
15911000
15912000
15927000
15928000
15929000
15930000
15931000
15934000
15935000
15938000
15949000
15952000
15956000
15960000
15961000
15962000
15969000
15971000
15975000
15976000
15979000
15981000
15982000
15983000
15984000
15985000
15987000
15991000
15992000
15993000
15994000
15995000
15998000
16000000
16001000
16002000
16003000
16004000
16005000
16006000
16008000
16010000
16016000
16018000
16019000
16021000
16023000
16024000
16027000
16028000
16029000
16030000
16031000
16032000
16033000
16034000
16036000
16037000
16039000
16042000
16043000
16044000
16045000
16046000
16047000
16048000
16049000
16050000
16051000
16053000
16055000
16056000
16058000
16059000
16060000
16064000
16070000
16077000
16078000
16080000
16083000
16086000
16092000
16093000
16094000
16095000
16097000
16098000
16102000
16106000
16108000
16113000
16114000
16116000
16118000
16119000
16125000
16126000
16128000
16129000
16130000
16131000
16132000
16135000
16136000
16137000
16138000
16139000
16140000
16141000
16145000
16149000
16150000
16151000
16153000
16154000
16157000
16158000
16159000
16160000
16162000
16163000
16164000
16166000
16168000
16169000
16170000
16171000
16173000
16174000
16178000
16179000
16180000
16194000
16198000
16199000
16200000
16201000
16205000
16206000
16207000
16209000
16211000
16212000
16213000
16216000
16222000
16223000
16224000
16225000
16226000
16228000
16229000
16230000
16236000
16237000
16239000
16240000
16241000
16242000
16243000
16245000
16246000
16247000
16249000
16250000
16251000
16252000
16260000
16263000
16265000
16266000
16267000
16269000
16272000
16275000
16279000
16282000
16285000
16286000
16287000
16288000
16290000
16292000
16293000
16294000
16296000
16297000
16298000
16300000
16303000
16311000
16313000
16317000
16318000
16319000
16322000
16323000
16330000
16331000
16333000
16335000
16336000
16337000
16338000
16339000
16340000
16342000
16343000
16344000
16345000
16352000
16353000
16354000
16361000
16362000
16364000
16365000
16368000
16369000
16370000
16371000
16372000
16374000
16378000
16379000
16380000
16381000
16382000
16383000
16385000
16386000
16387000
16388000
16389000
16390000
16391000
16392000
16393000
16395000
16398000
16403000
16406000
16407000
16408000
16409000
16410000
16413000
16414000
16417000
16420000
16427000
16428000
16429000
16432000
16433000
16435000
16436000
16438000
16440000
16441000
16442000
16444000
16445000
16446000
16449000
16452000
16454000
16457000
16458000
16459000
16460000
16461000
16464000
16467000
16468000
16469000
16479000
16480000
16481000
16482000
16484000
16487000
16488000
16490000
16492000
16497000
16498000
16499000
16500000
16501000
16504000
16505000
16507000
16509000
16512000
16514000
16515000
16519000
16521000
16524000
16525000
16527000
16528000
16529000
16530000
16531000
16532000
16533000
16535000
16537000
16540000
16541000
16542000
16543000
16544000
16547000
16549000
16551000
16553000
16555000
16559000
16560000
16567000
16570000
16571000
16572000
16573000
16576000
16577000
16578000
16581000
16582000
16583000
16584000
16587000
16588000
16591000
16592000
16594000
16598000
16599000
16600000
16602000
16603000
16604000
16605000
16607000
16608000
16609000
16611000
16613000
16614000
16615000
16619000
16620000
16623000
16626000
16627000
16631000
16632000
16635000
16636000
16639000
16649000
16650000
16651000
16653000
16654000
16655000
16656000
16657000
16658000
16660000
16662000
16663000
16664000
16665000
16667000
16671000
16672000
16673000
16674000
16675000
16677000
16681000
16683000
16685000
16687000
16698000
16699000
16701000
16702000
16704000
16706000
16707000
16711000
16712000
16713000
16715000
16716000
16717000
16718000
16719000
16721000
16727000
16728000
16730000
16731000
16739000
16741000
16742000
16743000
16750000
16751000
16753000
16754000
16755000
16757000
16760000
16765000
16768000
16771000
16772000
16774000
16775000
16776000
16777000
16779000
16781000
16784000
16785000
16786000
16788000
16791000
16792000
16795000
16796000
16797000
16800000
16801000
16802000
16810000
16812000
16813000
16817000
16820000
16821000
16822000
16823000
16824000
16825000
16826000
16827000
16828000
16829000
16830000
16831000
16832000
16834000
16835000
16836000
16839000
16842000
16843000
16844000
16846000
16849000
16850000
16851000
16855000
16856000
16858000
16859000
16860000
16861000
16884000
16885000
16887000
16889000
16890000
16891000
16894000
16896000
16897000
16899000
16901000
16903000
16904000
16905000
16906000
16907000
16908000
16909000
16911000
16912000
16914000
16915000
16916000
16917000
16918000
16920000
16926000
16927000
16929000
16930000
16931000
16932000
16934000
16935000
16936000
16937000
16938000
16941000
16942000
16943000
16946000
16948000
16950000
16952000
16953000
16954000
16955000
16959000
16960000
16961000
16966000
16967000
16971000
16972000
16973000
16974000
16975000
16977000
16978000
16979000
16980000
16981000
16983000
16985000
16986000
16987000
16993000
16994000
16997000
16998000
16999000
17002000
17004000
17005000
17006000
17008000
17011000
17012000
17014000
17016000
17017000
17018000
17019000
17022000
17023000
17024000
17025000
17026000
17028000
17030000
17031000
17032000
17033000
17036000
17037000
17038000
17041000
17042000
17043000
17046000
17048000
17049000
17051000
17054000
17057000
17058000
17059000
17062000
17068000
17071000
17074000
17076000
17077000
17079000
17081000
17082000
17083000
17088000
17091000
17093000
17099000
17100000
17101000
17102000
17103000
17106000
17108000
17112000
17114000
17115000
17116000
17117000
17118000
17119000
17120000
17124000
17126000
17129000
17134000
17135000
17136000
17138000
17139000
17141000
17148000
17149000
17150000
17154000
17156000
17157000
17158000
17159000
17161000
17164000
17165000
17166000
17167000
17169000
17170000
17173000
17174000
17175000
17176000
17177000
17178000
17179000
17180000
17181000
17182000
17184000
17185000
17187000
17190000
17194000
17195000
17196000
17197000
17198000
17201000
17202000
17203000
17204000
17205000
17206000
17207000
17210000
17216000
17220000
17221000
17222000
17223000
17224000
17225000
17227000
17228000
17229000
17230000
17231000
17236000
17237000
17238000
17239000
17242000
17243000
17244000
17245000
17246000
17248000
17249000
17253000
17255000
17257000
17258000
17259000
17260000
17261000
17263000
17265000
17267000
17268000
17269000
17270000
17274000
17276000
17279000
17281000
17283000
17284000
17285000
17286000
17287000
17288000
17289000
17290000
17293000
17298000
17299000
17300000
17301000
17303000
17305000
17310000
17313000
17317000
17318000
17319000
17320000
17322000
17325000
17327000
17328000
17329000
17332000
17333000
17335000
17337000
17338000
17341000
17342000
17343000
17344000
17346000
17347000
17349000
17352000
17353000
17360000
17362000
17365000
17366000
17367000
17372000
17373000
17375000
17376000
17377000
17379000
17380000
17381000
17382000
17383000
17385000
17387000
17388000
17389000
17393000
17394000
17399000
17402000
17403000
17407000
17408000
17410000
17411000
17414000
17418000
17421000
17423000
17424000
17425000
17426000
17427000
17429000
17430000
17431000
17434000
17435000
17440000
17443000
17444000
17445000
17446000
17451000
17452000
17456000
17462000
17468000
17471000
17472000
17473000
17477000
17481000
17487000
17491000
17492000
17495000
17500000
17501000
17502000
17504000
17505000
17508000
17510000
17513000
17515000
17517000
17518000
17519000
17528000
17529000
17531000
17538000
17539000
17540000
17544000
17546000
17547000
17548000
17550000
17552000
17553000
17554000
17555000
17558000
17559000
17560000
17561000
17562000
17563000
17567000
17572000
17573000
17574000
17576000
17578000
17579000
17581000
17584000
17585000
17587000
17588000
17589000
17591000
17592000
17594000
17595000
17596000
17597000
17599000
17601000
17602000
17604000
17605000
17606000
17607000
17608000
17610000
17611000
17612000
17613000
17614000
17615000
17617000
17619000
17624000
17626000
17627000
17628000
17632000
17633000
17637000
17639000
17640000
17641000
17642000
17647000
17649000
17651000
17653000
17654000
17655000
17659000
17660000
17664000
17666000
17667000
17668000
17669000
17672000
17673000
17676000
17677000
17678000
17679000
17681000
17682000
17686000
17687000
17691000
17692000
17693000
17694000
17695000
17696000
17697000
17699000
17701000
17703000
17705000
17706000
17708000
17709000
17711000
17713000
17718000
17719000
17720000
17721000
17722000
17723000
17732000
17738000
17739000
17740000
17742000
17743000
17744000
17746000
17748000
17749000
17754000
17756000
17758000
17761000
17763000
17765000
17768000
17769000
17779000
17780000
17781000
17784000
17790000
17793000
17794000
17795000
17796000
17797000
17798000
17799000
17801000
17803000
17805000
17806000
17808000
17812000
17814000
17815000
17816000
17817000
17820000
17822000
17827000
17830000
17833000
17834000
17849000
17850000
17851000
17854000
17855000
17856000
17857000
17858000
17859000
17861000
17871000
17873000
17874000
17875000
17880000
17885000
17886000
17890000
17895000
17897000
17901000
17902000
17903000
17905000
17910000
17912000
17914000
17916000
17917000
17919000
17921000
17926000
17927000
17929000
17930000
17931000
17932000
17933000
17941000
17944000
17946000
17947000
17954000
17955000
17956000
17957000
17958000
17966000
17967000
17969000
17970000
17971000
17972000
17976000
17978000
17980000
17981000
17982000
17983000
17984000
17985000
17987000
17988000
17989000
17990000
17991000
17992000
17993000
17997000
17998000
17999000
18000000
18002000
18005000
18006000
18009000
18016000
18017000
18018000
18019000
18020000
18021000
18023000
18024000
18025000
18027000
18028000
18030000
18031000
18033000
18034000
18035000
18036000
18037000
18038000
18039000
18040000
18042000
18043000
18046000
18056000
18058000
18059000
18061000
18062000
18065000
18066000
18068000
18072000
18074000
18075000
18076000
18077000
18078000
18083000
18085000
18086000
18087000
18092000
18093000
18094000
18095000
18096000
18097000
18102000
18103000
18104000
18107000
18111000
18112000
18118000
18119000
18120000
18121000
18122000
18123000
18124000
18125000
18128000
18129000
18130000
18131000
18132000
18134000
18135000
18136000
18138000
18139000
18144000
18150000
18151000
18153000
18155000
18158000
18159000
18160000
18162000
18163000
18164000
18168000
18171000
18174000
18175000
18177000
18178000
18179000
18183000
18186000
18188000
18190000
18191000
18195000
18196000
18197000
18198000
18199000
18200000
18204000
18205000
18206000
18207000
18210000
18211000
18212000
18213000
18215000
18216000
18218000
18219000
18220000
18221000
18228000
18229000
18230000
18233000
18234000
18235000
18236000
18237000
18242000
18243000
18245000
18246000
18247000
18249000
18251000
18254000
18255000
18258000
18259000
18260000
18262000
18263000
18264000
18267000
18268000
18270000
18271000
18272000
18275000
18276000
18277000
18280000
18283000
18288000
18294000
18300000
18301000
18303000
18305000
18308000
18311000
18312000
18314000
18315000
18316000
18317000
18318000
18320000
18322000
18324000
18327000
18329000
18333000
18335000
18336000
18337000
18338000
18339000
18340000
18341000
18342000
18345000
18347000
18356000
18358000
18359000
18360000
18362000
18363000
18364000
18366000
18368000
18372000
18376000
18377000
18379000
18380000
18382000
18383000
18384000
18386000
18387000
18388000
18390000
18393000
18398000
18399000
18403000
18404000
18408000
18412000
18417000
18418000
18419000
18426000
18427000
18429000
18431000
18432000
18435000
18436000
18439000
18440000
18444000
18445000
18446000
18449000
18450000
18451000
18454000
18455000
18456000
18457000
18462000
18464000
18467000
18468000
18472000
18473000
18475000
18476000
18477000
18481000
18483000
18484000
18486000
18488000
18490000
18492000
18493000
18494000
18495000
18497000
18498000
18501000
18504000
18509000
18511000
18512000
18513000
18516000
18518000
18519000
18520000
18521000
18522000
18523000
18530000
18531000
18535000
18536000
18537000
18538000
18540000
18542000
18543000
18544000
18548000
18551000
18552000
18553000
18557000
18560000
18561000
18562000
18563000
18564000
18565000
18567000
18570000
18571000
18572000
18575000
18577000
18578000
18580000
18581000
18582000
18584000
18585000
18586000
18587000
18588000
18594000
18596000
18601000
18602000
18603000
18605000
18606000
18608000
18609000
18611000
18612000
18615000
18618000
18620000
18621000
18623000
18624000
18625000
18627000
18629000
18630000
18631000
18633000
18634000
18636000
18637000
18638000
18640000
18643000
18648000
18649000
18650000
18651000
18652000
18653000
18656000
18657000
18658000
18660000
18661000
18667000
18670000
18671000
18673000
18674000
18675000
18676000
18679000
18680000
18682000
18683000
18685000
18686000
18687000
18690000
18691000
18692000
18693000
18694000
18696000
18700000
18702000
18705000
18706000
18707000
18708000
18710000
18711000
18712000
18713000
18714000
18717000
18718000
18719000
18721000
18722000
18726000
18728000
18729000
18731000
18734000
18737000
18739000
18740000
18743000
18747000
18753000
18754000
18762000
18763000
18766000
18767000
18768000
18772000
18779000
18780000
18787000
18790000
18791000
18792000
18793000
18795000
18797000
18798000
18800000
18801000
18804000
18806000
18807000
18814000
18821000
18822000
18823000
18825000
18826000
18829000
18831000
18832000
18836000
18840000
18841000
18842000
18843000
18844000
18845000
18847000
18850000
18853000
18855000
18856000
18859000
18860000
18861000
18862000
18863000
18866000
18867000
18868000
18870000
18871000
18874000
18879000
18881000
18885000
18893000
18894000
18895000
18896000
18897000
18902000
18904000
18905000
18909000
18910000
18911000
18912000
18913000
18915000
18916000
18917000
18918000
18920000
18921000
18922000
18923000
18926000
18928000
18930000
18937000
18939000
18940000
18941000
18945000
18947000
18951000
18955000
18958000
18959000
18961000
18962000
18965000
18967000
18968000
18969000
18970000
18972000
18974000
18978000
18982000
18983000
18986000
18987000
18988000
18989000
18990000
18991000
18992000
18993000
18994000
19000000
19001000
19002000
19004000
19005000
19006000
19007000
19008000
19011000
19013000
19014000
19016000
19018000
19019000
19020000
19021000
19022000
19023000
19025000
19027000
19032000
19034000
19035000
19036000
19037000
19041000
19043000
19044000
19048000
19049000
19051000
19053000
19054000
19055000
19056000
19057000
19058000
19059000
19061000
19063000
19064000
19066000
19070000
19072000
19075000
19076000
19077000
19079000
19080000
19081000
19082000
19083000
19085000
19087000
19088000
19090000
19091000
19093000
19095000
19096000
19098000
19099000
19102000
19104000
19110000
19111000
19112000
19118000
19119000
19120000
19124000
19125000
19127000
19128000
19129000
19131000
19139000
19141000
19142000
19143000
19144000
19150000
19154000
19155000
19156000
19157000
19158000
19164000
19165000
19166000
19167000
19168000
19169000
19172000
19173000
19174000
19175000
19177000
19178000
19179000
19180000
19181000
19183000
19184000
19185000
19192000
19193000
19194000
19195000
19198000
19203000
19204000
19205000
19208000
19210000
19211000
19213000
19214000
19219000
19222000
19224000
19225000
19227000
19231000
19234000
19235000
19237000
19241000
19242000
19244000
19245000
19252000
19253000
19259000
19263000
19265000
19266000
19267000
19271000
19272000
19275000
19276000
19282000
19283000
19285000
19290000
19291000
19292000
19293000
19294000
19297000
19298000
19300000
19301000
19306000
19307000
19308000
19309000
19311000
19312000
19313000
19314000
19318000
19319000
19320000
19322000
19323000
19324000
19325000
19328000
19334000
19340000
19341000
19346000
19347000
19350000
19353000
19355000
19358000
19359000
19361000
19362000
19363000
19364000
19365000
19367000
19368000
19370000
19376000
19380000
19383000
19384000
19385000
19386000
19387000
19388000
19389000
19390000
19392000
19396000
19397000
19398000
19401000
19402000
19403000
19404000
19406000
19407000
19408000
19409000
19410000
19411000
19414000
19415000
19417000
19418000
19420000
19421000
19422000
19423000
19427000
19428000
19430000
19431000
19432000
19434000
19439000
19441000
19442000
19444000
19445000
19447000
19450000
19451000
19452000
19453000
19454000
19455000
19456000
19457000
19458000
19459000
19460000
19461000
19463000
19467000
19470000
19472000
19476000
19477000
19478000
19480000
19481000
19482000
19485000
19490000
19492000
19493000
19494000
19495000
19496000
19498000
19499000
19502000
19503000
19504000
19505000
19506000
19507000
19508000
19509000
19510000
19511000
19513000
19515000
19516000
19518000
19520000
19522000
19523000
19524000
19526000
19532000
19534000
19544000
19545000
19547000
19548000
19551000
19552000
19554000
19556000
19557000
19558000
19561000
19563000
19564000
19565000
19566000
19569000
19570000
19571000
19572000
19573000
19575000
19577000
19578000
19579000
19580000
19581000
19582000
19583000
19585000
19586000
19589000
19590000
19592000
19593000
19596000
19597000
19598000
19601000
19602000
19603000
19605000
19607000
19609000
19610000
19615000
19618000
19622000
19624000
19625000
19626000
19628000
19630000
19633000
19635000
19636000
19640000
19641000
19642000
19643000
19645000
19646000
19648000
19650000
19651000
19652000
19653000
19654000
19656000
19657000
19660000
19661000
19662000
19663000
19665000
19666000
19668000
19670000
19671000
19673000
19674000
19676000
19684000
19687000
19688000
19691000
19692000
19693000
19694000
19695000
19696000
19698000
19699000
19700000
19701000
19703000
19704000
19705000
19706000
19784000
19785000
19786000
19789000
19790000
19791000
19793000
19795000
19796000
19797000
19798000
19799000
19800000
19802000
19804000
19806000
19807000
19808000
19809000
19810000
19812000
19813000
19814000
19815000
19816000
19817000
19818000
19819000
19821000
19823000
19826000
19827000
19829000
19830000
19832000
19833000
19835000
19839000
19843000
19845000
19846000
19847000
19850000
19851000
19854000
19855000
19866000
19870000
19871000
19872000
19873000
19875000
19876000
19878000
19879000
19882000
19883000
19886000
19887000
19889000
19890000
19892000
19893000
19894000
19895000
19896000
19897000
19905000
19907000
19908000
19910000
19913000
19914000
19917000
19918000
19919000
19920000
19922000
19928000
19929000
19933000
19934000
19937000
19938000
19939000
19940000
19941000
19942000
19943000
19944000
19945000
19946000
19949000
19951000
19952000
19953000
19954000
19955000
19957000
19958000
19959000
19969000
19970000
19971000
19973000
19974000
19975000
19976000
19978000
19980000
19981000
19982000
19983000
19984000
19985000
19987000
19990000
19991000
19992000
19995000
19996000
19997000
19999000
20001000
20002000
20006000
20007000
20008000
20009000
20012000
20013000
20014000
20015000
20016000
20017000
20018000
20019000
20020000
20022000
20025000
20026000
20027000
20030000
20031000
20032000
20033000
20034000
20035000
20036000
20038000
20039000
20040000
20043000
20045000
20048000
20050000
20052000
20053000
20054000
20055000
20057000
20059000
20060000
20061000
20063000
20064000
20066000
20067000
20068000
20070000
20073000
20074000
20075000
20076000
20078000
20079000
20080000
20081000
20082000
20083000
20084000
20085000
20086000
20090000
20091000
20092000
20093000
20095000
20097000
20099000
20103000
20104000
20107000
20109000
20111000
20112000
20113000
20115000
20121000
20122000
20123000
20125000
20126000
20129000
20131000
20132000
20133000
20135000
20136000
20137000
20138000
20139000
20140000
20144000
20145000
20148000
20150000
20152000
20153000
20154000
20155000
20156000
20158000
20159000
20160000
20164000
20165000
20166000
20168000
20169000
20170000
20171000
20175000
20176000
20177000
20179000
20180000
20182000
20183000
20187000
20191000
20192000
20193000
20194000
20197000
20198000
20199000
20201000
20203000
20204000
20206000
20207000
20209000
20210000
20211000
20212000
20215000
20217000
20218000
20219000
20220000
20221000
20222000
20223000
20226000
20229000
20231000
20232000
20233000
20234000
20235000
20236000
20240000
20243000
20244000
20245000
20249000
20250000
20257000
20258000
20259000
20260000
20261000
20262000
20267000
20268000
20269000
20270000
20278000
20279000
20284000
20287000
20288000
20289000
20292000
20294000
20295000
20297000
20298000
20301000
20302000
20304000
20305000
20306000
20307000
20308000
20309000
20310000
20313000
20314000
20315000
20320000
20322000
20324000
20325000
20326000
20327000
20328000
20329000
20332000
20334000
20338000
20339000
20340000
20343000
20344000
20346000
20348000
20349000
20350000
20353000
20354000
20365000
20366000
20370000
20371000
20372000
20373000
20374000
20375000
20376000
20378000
20379000
20380000
20381000
20382000
20383000
20384000
20385000
20387000
20388000
20390000
20391000
20400000
20401000
20402000
20404000
20405000
20408000
20410000
20413000
20414000
20415000
20416000
20417000
20418000
20419000
20420000
20421000
20422000
20423000
20425000
20426000
20428000
20429000
20430000
20431000
20435000
20436000
20438000
20441000
20443000
20445000
20446000
20447000
20449000
20450000
20451000
20456000
20458000
20460000
20461000
20462000
20463000
20464000
20465000
20466000
20467000
20468000
20470000
20471000
20472000
20475000
20476000
20477000
20480000
20482000
20483000
20484000
20485000
20486000
20488000
20490000
20491000
20493000
20494000
20495000
20496000
20497000
20498000
20499000
20501000
20502000
20503000
20506000
20508000
20511000
20512000
20513000
20519000
20520000
20524000
20525000
20529000
20531000
20534000
20535000
20536000
20539000
20541000
20545000
20546000
20547000
20548000
20549000
20550000
20554000
20555000
20556000
20558000
20562000
20563000
20564000
20566000
20570000
20572000
20574000
20575000
20576000
20577000
20580000
20581000
20583000
20586000
20589000
20590000
20591000
20592000
20593000
20595000
20596000
20598000
20600000
20602000
20603000
20605000
20608000
20609000
20611000
20613000
20615000
20616000
20617000
20620000
20621000
20625000
20628000
20631000
20633000
20635000
20643000
20644000
20654000
20655000
20656000
20658000
20659000
20661000
20664000
20665000
20666000
20669000
20671000
20673000
20674000
20678000
20680000
20681000
20682000
20683000
20684000
20685000
20686000
20690000
20692000
20693000
20698000
20699000
20701000
20704000
20705000
20706000
20707000
20708000
20709000
20711000
20713000
20715000
20716000
20717000
20718000
20719000
20721000
20723000
20725000
20730000
20731000
20733000
20736000
20737000
20739000
20742000
20743000
20744000
20745000
20746000
20747000
20748000
20752000
20754000
20756000
20761000
20762000
20763000
20765000
20766000
20767000
20768000
20771000
20773000
20774000
20776000
20778000
20779000
20784000
20785000
20791000
20792000
20793000
20798000
20799000
20800000
20801000
20802000
20806000
20807000
20808000
20809000
20810000
20811000
20812000
20813000
20814000
20815000
20817000
20819000
20822000
20823000
20824000
20825000
20829000
20834000
20837000
20838000
20839000
20841000
20842000
20843000
20844000
20845000
20846000
20848000
20849000
20850000
20853000
20854000
20857000
20858000
20859000
20860000
20861000
20862000
20863000
20864000
20867000
20869000
20872000
20873000
20874000
20875000
20876000
20880000
20883000
20884000
20887000
20888000
20889000
20893000
20897000
20898000
20899000
20900000
20901000
20902000
20903000
20905000
20906000
20907000
20909000
20910000
20911000
20912000
20914000
20916000
20917000
20918000
20919000
20922000
20924000
20925000
20930000
20931000
20932000
20933000
20934000
20938000
20942000
20944000
20948000
20955000
20956000
20957000
20959000
20961000
20969000
20970000
20971000
20973000
20974000
20975000
20976000
20980000
20983000
20990000
20994000
20996000
21000000
21003000
21004000
21010000
21011000
21014000
21017000
21018000
21021000
21024000
21028000
21029000
21030000
21031000
21032000
21034000
21036000
21038000
21039000
21040000
21042000
21045000
21048000
21049000
21051000
21052000
21054000
21055000
21056000
21061000
21063000
21065000
21068000
21070000
21080000
21082000
21083000
21084000
21085000
21087000
21088000
21089000
21091000
21093000
21097000
21098000
21099000
21100000
21106000
21107000
21108000
21109000
21111000
21113000
21115000
21117000
21119000
21120000
21121000
21122000
21126000
21127000
21131000
21137000
21140000
21141000
21143000
21144000
21145000
21149000
21152000
21154000
21158000
21159000
21163000
21165000
21170000
21171000
21173000
21175000
21178000
21182000
21184000
21185000
21186000
21189000
21240000
21245000
21246000
21247000
21248000
21249000
21250000
21251000
21252000
21254000
21256000
21257000
21258000
21260000
21261000
21263000
21264000
21265000
21267000
21268000
21270000
21271000
21272000
21273000
21274000
21275000
21276000
21278000
21279000
21281000
21288000
21289000
21290000
21291000
21301000
21305000
21307000
21308000
21310000
21311000
21312000
21318000
21319000
21320000
21321000
21322000
21323000
21326000
21327000
21328000
21329000
21332000
21333000
21334000
21335000
21336000
21337000
21339000
21340000
21342000
21343000
21346000
21347000
21348000
21351000
21352000
21353000
21354000
21358000
21361000
21366000
21369000
21370000
21371000
21373000
21375000
21376000
21378000
21380000
21381000
21384000
21386000
21387000
21390000
21392000
21393000
21394000
21396000
21398000
21399000
21400000
21401000
21403000
21406000
21409000
21411000
21412000
21414000
21415000
21416000
21417000
21418000
21419000
21421000
21425000
21426000
21427000
21429000
21430000
21431000
21434000
21436000
21437000
21438000
21440000
21441000
21442000
21443000
21444000
21445000
21446000
21447000
21448000
21449000
21452000
21454000
21455000
21456000
21458000
21459000
21462000
21463000
21466000
21467000
21468000
21470000
21472000
21477000
21478000
21480000
21481000
21487000
21488000
21489000
21497000
21498000
21500000
21506000
21507000
21511000
21512000
21513000
21514000
21515000
21516000
21517000
21518000
21519000
21521000
21524000
21525000
21527000
21528000
21531000
21535000
21536000
21537000
21546000
21547000
21548000
21553000
21555000
21556000
21557000
21559000
21565000
21568000
21569000
21570000
21574000
21575000
21576000
21577000
21578000
21579000
21581000
21582000
21585000
21587000
21588000
21589000
21590000
21592000
21595000
21596000
21597000
21598000
21599000
21603000
21604000
21607000
21608000
21609000
21611000
21617000
21621000
21622000
21623000
21624000
21625000
21626000
21627000
21628000
21629000
21630000
21632000
21633000
21634000
21636000
21637000
21642000
21645000
21646000
21648000
21651000
21652000
21654000
21655000
21656000
21657000
21664000
21665000
21667000
21669000
21671000
21672000
21673000
21674000
21675000
21678000
21679000
21683000
21686000
21688000
21692000
21694000
21695000
21698000
21711000
21712000
21715000
21718000
21722000
21723000
21724000
21726000
21744000
21745000
21746000
21747000
21750000
21751000
21752000
21753000
21754000
21755000
21756000
21757000
21759000
21760000
21765000
21766000
21771000
21772000
21774000
21776000
21779000
21782000
21783000
21784000
21786000
21788000
21789000
21791000
21792000
21793000
21794000
21795000
21796000
21797000
21799000
21801000
21802000
21803000
21805000
21808000
21810000
21811000
21812000
21815000
21818000
21819000
21823000
21824000
21825000
21826000
21830000
21838000
21841000
21843000
21844000
21845000
21849000
21850000
21854000
21856000
21857000
21858000
21861000
21862000
21863000
21864000
21866000
21870000
21871000
21872000
21875000
21876000
21879000
21880000
21881000
21890000
21891000
21892000
21893000
21894000
21895000
21896000
21897000
21900000
21906000
21907000
21908000
21909000
21910000
21911000
21912000
21913000
21915000
21921000
21922000
21923000
21924000
21925000
21926000
21928000
21931000
21932000
21933000
21934000
21936000
21937000
21939000
21940000
21941000
21942000
21943000
21944000
21945000
21948000
21951000
21952000
21954000
21955000
21956000
21957000
21959000
21967000
21968000
21970000
21971000
21974000
21975000
21977000
21978000
21979000
21980000
21981000
21984000
21985000
21990000
21992000
21995000
21996000
21997000
21999000
22006000
22007000
22008000
22009000
22010000
22011000
22012000
22014000
22015000
22021000
22022000
22025000
22026000
22030000
22031000
22032000
22033000
22035000
22037000
22038000
22040000
22041000
22045000
22046000
22047000
22048000
22049000
22051000
22055000
22056000
22058000
22060000
22061000
22062000
22063000
22064000
22066000
22067000
22069000
22073000
22080000
22082000
22083000
22085000
22086000
22087000
22088000
22089000
22094000
22095000
22102000
22106000
22107000
22108000
22112000
22113000
22115000
22117000
22119000
22121000
22122000
22127000
22129000
22131000
22134000
22135000
22138000
22144000
22146000
22147000
22150000
22152000
22154000
22155000
22158000
22159000
22161000
22162000
22163000
22164000
22165000
22166000
22168000
22170000
22171000
22175000
22177000
22178000
22181000
22184000
22185000
22191000
22194000
22195000
22197000
22201000
22203000
22209000
22210000
22211000
22212000
22213000
22216000
22217000
22223000
22224000
22229000
22230000
22233000
22234000
22243000
22244000
22247000
22248000
22250000
22252000
22253000
22254000
22255000
22256000
22257000
22264000
22266000
22267000
22268000
22269000
22271000
22272000
22274000
22276000
22277000
22278000
22279000
22282000
22284000
22286000
22288000
22289000
22290000
22292000
22293000
22294000
22295000
22296000
22297000
22298000
22299000
22302000
22303000
22304000
22305000
22306000
22307000
22308000
22309000
22310000
22316000
22320000
22321000
22322000
22323000
22325000
22327000
22329000
22331000
22332000
22334000
22336000
22337000
22339000
22340000
22343000
22345000
22346000
22347000
22348000
22350000
22351000
22352000
22353000
22355000
22358000
22364000
22365000
22366000
22367000
22368000
22372000
22373000
22374000
22375000
22376000
22378000
22379000
22380000
22382000
22383000
22384000
22385000
22386000
22387000
22389000
22390000
22391000
22395000
22396000
22397000
22400000
22401000
22403000
22404000
22408000
22410000
22411000
22412000
22413000
22415000
22416000
22419000
22420000
22422000
22424000
22427000
22428000
22429000
22433000
22434000
22435000
22436000
22437000
22438000
22443000
22444000
22447000
22448000
22451000
22453000
22456000
22457000
22458000
22459000
22460000
22461000
22464000
22465000
22467000
22472000
22473000
22475000
22476000
22477000
22482000
22483000
22487000
22490000
22492000
22497000
22499000
22500000
22501000
22508000
22509000
22510000
22516000
22519000
22522000
22524000
22525000
22526000
22527000
22529000
22538000
22539000
22543000
22544000
22545000
22546000
22548000
22551000
22552000
22553000
22554000
22555000
22556000
22559000
22560000
22561000
22562000
22563000
22567000
22570000
22571000
22575000
22576000
22577000
22578000
22579000
22580000
22581000
22586000
22592000
22593000
22594000
22598000
22599000
22601000
22602000
22603000
22606000
22609000
22610000
22611000
22612000
22613000
22615000
22618000
22619000
22624000
22626000
22627000
22629000
22630000
22635000
22636000
22637000
22640000
22644000
22645000
22649000
22653000
22655000
22664000
22667000
22670000
22671000
22672000
22673000
22677000
22678000
22682000
22684000
22686000
22687000
22688000
22691000
22692000
22695000
22696000
22703000
22708000
22709000
22712000
22716000
22718000
22719000
22721000
22722000
22723000
22725000
22727000
22728000
22729000
22734000
22736000
22739000
22740000
22741000
22747000
22748000
22749000
22751000
22752000
22754000
22756000
22760000
22761000
22763000
22764000
22765000
22766000
22767000
22769000
22773000
22775000
22777000
22778000
22779000
22780000
22781000
22782000
22783000
22785000
22786000
22787000
22789000
22790000
22792000
22794000
22796000
22797000
22798000
22803000
22807000
22808000
22809000
22810000
22814000
22818000
22820000
22821000
22822000
22823000
22827000
22831000
22835000
22837000
22840000
22841000
22843000
22844000
22850000
22851000
22854000
22855000
22857000
22858000
22859000
22861000
22865000
22866000
22867000
22868000
22871000
22872000
22873000
22874000
22875000
22880000
22882000
22883000
22894000
22896000
22898000
22899000
22900000
22901000
22904000
22905000
22906000
22909000
22910000
22913000
22918000
22923000
22924000
22925000
22926000
22927000
22934000
22941000
22943000
22944000
22946000
22949000
22950000
22952000
22953000
22954000
22955000
22956000
22958000
22959000
22961000
22963000
22965000
22968000
22970000
22972000
22974000
22975000
22976000
22980000
22981000
22982000
22983000
22984000
22990000
22991000
22996000
23001000
23002000
23004000
23005000
23006000
23007000
23008000
23009000
23010000
23011000
23012000
23014000
23015000
23016000
23017000
23018000
23019000
23022000
23024000
23026000
23029000
23031000
23035000
23036000
23037000
23038000
23041000
23042000
23044000
23046000
23047000
23048000
23049000
23051000
23052000
23053000
23059000
23060000
23064000
23065000
23067000
23076000
23078000
23081000
23093000
23094000
23095000
23096000
23098000
23099000
23101000
23102000
23105000
23106000
23107000
23109000
23110000
23112000
23114000
23115000
23116000
23118000
23120000
23122000
23123000
23124000
23126000
23128000
23130000
23136000
23140000
23142000
23144000
23146000
23147000
23148000
23150000
23153000
23154000
23155000
23157000
23158000
23159000
23160000
23163000
23165000
23167000
23172000
23175000
23178000
23179000
23180000
23183000
23185000
23189000
23192000
23194000
23195000
23197000
23198000
23199000
23201000
23204000
23205000
23206000
23207000
23218000
23219000
23220000
23222000
23225000
23227000
23230000
23231000
23238000
23240000
23241000
23244000
23247000
23249000
23252000
23254000
23255000
23256000
23258000
23260000
23261000
23262000
23264000
23265000
23266000
23267000
23270000
23271000
23280000
23281000
23283000
23284000
23286000
23287000
23289000
23290000
23292000
23293000
23294000
23297000
23301000
23302000
23303000
23305000
23307000
23308000
23312000
23313000
23317000
23318000
23319000
23320000
23323000
23324000
23325000
23327000
23329000
23330000
23331000
23335000
23336000
23337000
23338000
23339000
23340000
23341000
23343000
23344000
23345000
23352000
23353000
23356000
23362000
23367000
23368000
23369000
23371000
23372000
23373000
23374000
23375000
23378000
23381000
23382000
23393000
23398000
23399000
23403000
23410000
23412000
23414000
23421000
23422000
23423000
23425000
23427000
23428000
23429000
23431000
23432000
23434000
23435000
23436000
23437000
23439000
23441000
23442000
23443000
23444000
23445000
23446000
23447000
23449000
23450000
23451000
23452000
23453000
23455000
23458000
23460000
23461000
23462000
23463000
23465000
23466000
23467000
23468000
23469000
23470000
23471000
23473000
23474000
23475000
23477000
23479000
23484000
23487000
23488000
23490000
23492000
23496000
23497000
23499000
23501000
23503000
23506000
23508000
23515000
23517000
23518000
23519000
23520000
23521000
23522000
23523000
23524000
23527000
23529000
23530000
23533000
23534000
23537000
23538000
23542000
23543000
23544000
23546000
23547000
23549000
23550000
23553000
23554000
23555000
23557000
23558000
23560000
23563000
23570000
23581000
23582000
23584000
23585000
23586000
23587000
23591000
23592000
23593000
23596000
23597000
23599000
23600000
23601000
23602000
23603000
23606000
23608000
23612000
23615000
23616000
23619000
23622000
23627000
23630000
23632000
23633000
23637000
23638000
23639000
23641000
23644000
23645000
23646000
23647000
23648000
23649000
23650000
23651000
23652000
23653000
23655000
23656000
23657000
23658000
23659000
23660000
23661000
23662000
23663000
23664000
23665000
23669000
23670000
23671000
23673000
23675000
23676000
23677000
23679000
23680000
23683000
23687000
23688000
23690000
23691000
23694000
23696000
23697000
23702000
23704000
23705000
23708000
23714000
23715000
23716000
23717000
23718000
23725000
23726000
23727000
23728000
23732000
23742000
23743000
23745000
23746000
23750000
23751000
23752000
23764000
23772000
23773000
23775000
23776000
23777000
23778000
23781000
23782000
23787000
23792000
23795000
23797000
23799000
23800000
23802000
23807000
23809000
23811000
23815000
23816000
23817000
23818000
23819000
23820000
23821000
23822000
23823000
23829000
23830000
23831000
23833000
23834000
23835000
23838000
23845000
23846000
23852000
23853000
23856000
23857000
23858000
23859000
23861000
23865000
23867000
23869000
23871000
23874000
23878000
23880000
23882000
23886000
23888000
23889000
23890000
23891000
23898000
23899000
23903000
23904000
23905000
23910000
23922000
23925000
23926000
23927000
23943000
23948000
23949000
23950000
23953000
23956000
23958000
23966000
23968000
23971000
23974000
23977000
23979000
23984000
23985000
23989000
23990000
23991000
23994000
23999000
24001000
24003000
24004000
24007000
24008000
24018000
24021000
24023000
24024000
24027000
24028000
24030000
24033000
24036000
24038000
24039000
24040000
24042000
24044000
24045000
24050000
24051000
24052000
24055000
24056000
24060000
24062000
24064000
24065000
24066000
24068000
24069000
24071000
24073000
24075000
24076000
24077000
24079000
24080000
24083000
24084000
24085000
24086000
24089000
24090000
24095000
24102000
24105000
24106000
24107000
24115000
24117000
24118000
24119000
24120000
24126000
24130000
24131000
24132000
24133000
24134000
24143000
24149000
24151000
24155000
24157000
24159000
24160000
24161000
24162000
24163000
24164000
24166000
24167000
24168000
24170000
24171000
24174000
24176000
24178000
24179000
24182000
24185000
24186000
24187000
24188000
24189000
24190000
24193000
24196000
24198000
24204000
24206000
24208000
24209000
24210000
24211000
24213000
24214000
24215000
24217000
24219000
24220000
24221000
24222000
24223000
24224000
24225000
24228000
24229000
24230000
24231000
24234000
24235000
24236000
24243000
24244000
24246000
24247000
24248000
24250000
24251000
24252000
24253000
24254000
24258000
24259000
24264000
24265000
24269000
24274000
24275000
24277000
24278000
24281000
24282000
24283000
24284000
24285000
24286000
24289000
24292000
24293000
24294000
24296000
24297000
24298000
24299000
24300000
24301000
24302000
24303000
24310000
24314000
24322000
24323000
24324000
24327000
24333000
24334000
24335000
24336000
24337000
24339000
24340000
24342000
24343000
24345000
24349000
24350000
24351000
24352000
24353000
24356000
24358000
24364000
24365000
24368000
24370000
24371000
24378000
24380000
24381000
24382000
24383000
24384000
24387000
24388000
24393000
24396000
24402000
24405000
24415000
24420000
24424000
24425000
24427000
24430000
24431000
24432000
24433000
24434000
24436000
24437000
24438000
24439000
24440000
24441000
24445000
24447000
24448000
24449000
24450000
24454000
24455000
24456000
24459000
24460000
24463000
24464000
24465000
24467000
24468000
24469000
24470000
24471000
24474000
24475000
24477000
24478000
24483000
24485000
24488000
24489000
24492000
24495000
24496000
24497000
24501000
24505000
24506000
24507000
24511000
24512000
24513000
24518000
24520000
24525000
24526000
24532000
24537000
24539000
24540000
24542000
24546000
24548000
24549000
24551000
24552000
24554000
24555000
24556000
24557000
24561000
24563000
24565000
24566000
24569000
24570000
24572000
24574000
24575000
24576000
24577000
24578000
24579000
24580000
24582000
24583000
24585000
24587000
24590000
24591000
24594000
24596000
24597000
24598000
24599000
24607000
24608000
24612000
24613000
24616000
24618000
24619000
24620000
24625000
24627000
24630000
24632000
24633000
24634000
24635000
24636000
24639000
24640000
24641000
24642000
24644000
24645000
24646000
24651000
24653000
24656000
24657000
24660000
24661000
24668000
24680000
24682000
24683000
24685000
24687000
24688000
24690000
24694000
24697000
24700000
24703000
24704000
24706000
24707000
24709000
24710000
24713000
24715000
24717000
24720000
24723000
24724000
24725000
24726000
24728000
24732000
24733000
24734000
24735000
24739000
24740000
24741000
24747000
24752000
24753000
24754000
24755000
24757000
24759000
24760000
24761000
24765000
24766000
24768000
24769000
24774000
24775000
24781000
24783000
24784000
24786000
24787000
24789000
24790000
24793000
24797000
24800000
24802000
24804000
24806000
24808000
24809000
24816000
24817000
24818000
24819000
24820000
24821000
24822000
24829000
24831000
24832000
24835000
24839000
24840000
24844000
24845000
24848000
24850000
24852000
24855000
24857000
24858000
24861000
24864000
24865000
24867000
24870000
24873000
24874000
24876000
24878000
24880000
24881000
24882000
24883000
24884000
24885000
24887000
24888000
24893000
24894000
24896000
24897000
24900000
24901000
24902000
24903000
24907000
24908000
24909000
24910000
24914000
24915000
24916000
24917000
24918000
24919000
24923000
24927000
24928000
24929000
24931000
24932000
24933000
24934000
24935000
24936000
24937000
24939000
24940000
24941000
24943000
24946000
24947000
24949000
24951000
24952000
24953000
24956000
24957000
24958000
24960000
24961000
24963000
24969000
24971000
24976000
24978000
24979000
24981000
24982000
24983000
24984000
24985000
24986000
24989000
24990000
24993000
24997000
24999000
25000000
25001000
25002000
25006000
25008000
25009000
25010000
25014000
25015000
25016000
25017000
25018000
25019000
25024000
25025000
25026000
25027000
25028000
25029000
25033000
25034000
25035000
25037000
25038000
25039000
25041000
25046000
25048000
25050000
25051000
25053000
25058000
25059000
25060000
25061000
25062000
25064000
25065000
25066000
25067000
25068000
25069000
25070000
25073000
25074000
25081000
25082000
25085000
25086000
25088000
25090000
25091000
25092000
25094000
25095000
25098000
25099000
25100000
25102000
25105000
25107000
25109000
25112000
25113000
25114000
25115000
25116000
25118000
25119000
25120000
25121000
25122000
25123000
25125000
25126000
25128000
25129000
25132000
25133000
25134000
25135000
25137000
25138000
25139000
25140000
25141000
25142000
25146000
25147000
25151000
25152000
25153000
25154000
25155000
25156000
25157000
25160000
25162000
25166000
25167000
25168000
25170000
25171000
25172000
25174000
25176000
25177000
25178000
25182000
25187000
25189000
25191000
25192000
25195000
25196000
25197000
25199000
25200000
25201000
25204000
25205000
25206000
25208000
25210000
25211000
25212000
25215000
25219000
25220000
25221000
25227000
25358000
25366000
25380000
25381000
25407000
25410000
25411000
25412000
25413000
