# Supplementary material for: GOOGA: A platform to synthesize mapping experiments and identify genomic structural diversity
Source: PLoS Comput Biol. 2019 Apr 15;15(4):e1006949. doi: 10.1371/journal.pcbi.1006949 (PMC6483263; doi:10.1371/journal.pcbi.1006949)
Supplement: S1 Data — This compressed .zip file includes genomic locations and recombination map used to simulate MSG like markers on simulated scaffolds (made by randomly breaking the genome assembly), and also Python programs use to perform these simulations. Running this code will produce inputs appropriate for GOOGA. (ZIP) [file pcbi.1006949.s001.zip › Supplemental_File_1/recombination.map.txt]

2L	500000	0
2L	1000000	0.0183284457
2L	1500000	0.0186950147
2L	2000000	0.0241935484
2L	2500000	0.0274926686
2L	3000000	0.0307917889
2L	3500000	0.0359237536
2L	4000000	0.0410557185
2L	4500000	0.0421554252
2L	5000000	0.0392228739
2L	5500000	0.0370234604
2L	6000000	0.0311583578
2L	6500000	0.0296920821
2L	7000000	0.0296920821
2L	7500000	0.0318914956
2L	8000000	0.0318914956
2L	8500000	0.0311583578
2L	9000000	0.0307917889
2L	9500000	0.0348240469
2L	10000000	0.034457478
2L	10500000	0.0315249267
2L	11000000	0.0311583578
2L	11500000	0.0296920821
2L	12000000	0.0263929618
2L	12500000	0.0241935484
2L	13000000	0.0263929619
2L	13500000	0.0278592375
2L	14000000	0.0249266863
2L	14500000	0.0208944281
2L	15000000	0.0186950147
2L	15500000	0.0179618768
2L	16000000	0.0186950147
2L	16500000	0.0186950146
2L	17000000	0.0164956012
2L	17500000	0.0157624634
2L	18000000	0.0120967741
2L	18500000	0.0065982405
2L	19000000	0.0040322581
2L	19500000	0.0032991202
2L	20000000	0.0040322581
2L	20500000	0.0036656891
2L	21000000	0.0032991203
2L	21500000	0.0051319648
2L	22000000	0.0047653959
2L	22500000	0.0032991202
2L	23000000	0
2L	23500000	0
2L	24000000	0
2R	500000	0
2R	1000000	0
2R	1500000	0
2R	2000000	0
2R	2500000	0
2R	3000000	0
2R	3500000	0
2R	4000000	0.0007127584
2R	4500000	0.0010691375
2R	5000000	0.001781896
2R	5500000	0.0017818959
2R	6000000	0.0028510335
2R	6500000	0.0039201711
2R	7000000	0.005702067
2R	7500000	0.0064148253
2R	8000000	0.0078403422
2R	8500000	0.0106913756
2R	9000000	0.0124732716
2R	9500000	0.0142551675
2R	10000000	0.0199572345
2R	10500000	0.0231646471
2R	11000000	0.0256593015
2R	11500000	0.030292231
2R	12000000	0.0359942979
2R	12500000	0.0324305061
2R	13000000	0.0331432644
2R	13500000	0.0331432644
2R	14000000	0.0299358518
2R	14500000	0.0249465431
2R	15000000	0.0274411974
2R	15500000	0.0317177477
2R	16000000	0.0327868853
2R	16500000	0.0327868852
2R	17000000	0.0345687812
2R	17500000	0.0352815395
2R	18000000	0.0352815396
2R	18500000	0.0352815396
2R	19000000	0.0327868852
2R	19500000	0.0324305061
2R	20000000	0.034212402
2R	20500000	0.0317177476
2R	21000000	0.0310049894
2R	21500000	0.0345687811
2R	22000000	0.0327868853
2R	22500000	0.0295794725
2R	23000000	0.0299358518
2R	23500000	0.0263720599
2R	24000000	0.0238774055
2R	24500000	0.0196008553
2R	25000000	0.0178189594
2R	25500000	0
2R	26000000	0
