# Supplementary material for: GOOGA: A platform to synthesize mapping experiments and identify genomic structural diversity
Source: PLoS Comput Biol. 2019 Apr 15;15(4):e1006949. doi: 10.1371/journal.pcbi.1006949 (PMC6483263; doi:10.1371/journal.pcbi.1006949)
Supplement: S1 Fig — At each SNP, the number of reads that match parent A and parent B are reported. Each plant is heterozygous for their respective scaffold–there is extensive representation of both parents across SNPs. However, a number of specific SNPs (color coded) exhibit strong bias towards one parent or the other (one allele is absent). These regions exhibit the usual tendency (typical of this mapping population and all the others) for allele counts to be over-dispersed relative to the binomial distribution. In other words, the fraction of SNPs that appear homozygous are much greater than expected if reads were sampled independently from heterozygous individual in library construction and sequencing. The graphs illustrate the mixed signal at the SNP level along each scaffold of each plant. (XLSX) [file pcbi.1006949.s002.xlsx]

## Sheet: Sheet1
plant isg.140					plant imswc.889					plant isg.210
scaffold	pos	Parent A reads	Parent B reads		scaffold	pos	Parent A reads	Parent B reads		scaffold	pos	Parent A reads	Parent B reads
23	14458	1	1		29	31193	4	6		94	27630	0	1
23	19043	1	1		29	33941	1	0		94	75547	0	1
23	50759	1	0		29	35605	0	2		94	83782	1	1
23	60280	1	0		29	36134	0	1		94	105727	12	0
23	135409	0	1		29	36434	3	1		94	130849	1	0
23	207690	1	0		29	37727	6	5		94	131286	2	0
23	216108	0	2		29	38161	2	3		94	204276	1	2
23	252616	1	0		29	39443	0	1		94	229775	1	0
23	261354	1	0		29	44594	4	0		94	246555	0	1
23	417672	2	0		29	47625	3	0		94	248356	0	1
23	423385	2	0		29	48594	0	2		94	249469	1	0
23	427525	0	1		29	55656	1	0		94	249981	0	1
23	435952	1	1		29	57412	0	4		94	250321	1	0
23	450300	0	1		29	58157	2	2		94	288712	0	1
23	452956	4	1		29	68773	1	4		94	311193	1	0
23	489946	2	1		29	71718	0	2		94	324131	0	1
23	521242	1	0		29	75848	0	1		94	324734	0	1
23	537935	2	1		29	76329	0	2		94	333665	1	1
23	579992	4	1		29	76707	2	0		94	339636	1	0
23	592978	0	2		29	79145	3	2		94	341997	1	0
23	607065	1	0		29	83144	8	2		94	354718	1	0
23	625049	0	1		29	87180	3	5		94	365984	1	1
23	639001	1	0		29	115673	4	1		94	367866	1	0
23	649627	1	0		29	116411	1	0		94	368171	2	1
23	703476	0	1		29	116680	5	3		94	370009	0	2
23	729728	0	1		29	117402	3	0		94	370440	0	1
23	766175	0	1		29	118669	3	0		94	371469	1	0
23	768261	0	4		29	119211	1	2		94	374151	1	0
23	790706	0	1		29	119752	1	0		94	391494	0	1
23	828533	1	0		29	122678	1	2		94	397053	1	0
23	829560	0	1		29	126469	6	0		94	397749	1	0
23	839834	0	1		29	127113	3	3		94	405786	1	0
23	851060	0	1		29	128029	3	8		94	407952	2	0
23	853750	0	1		29	129365	1	0		94	426023	0	1
23	876790	1	0		29	130006	0	2		94	438359	0	1
23	877351	1	0		29	134759	1	4		94	482991	1	0
23	895741	0	1		29	139692	1	1		94	500376	1	0
23	903567	0	1		29	140726	0	2		94	525862	1	0
23	927596	0	1		29	144798	0	1		94	531061	2	1
23	929247	1	0		29	146238	0	2		94	558102	0	1
23	938982	0	1		29	146779	1	4		94	563739	1	0
23	952606	1	0		29	149223	1	1		94	564762	1	0
23	976558	1	0		29	151058	1	1		94	564864	2	0
23	977256	0	1		29	151439	3	4		94	674832	1	0
23	1005950	0	1		29	152486	1	2		94	685395	1	0
23	1006605	0	1		29	152831	1	2		94	765423	0	1
23	1061292	1	0		29	153848	1	1		94	770019	1	0
23	1063721	0	1		29	153973	1	2		94	794255	2	0
23	1064951	0	1		29	155347	1	1		94	801707	1	0
23	1089985	1	0		29	163734	1	3		94	818162	1	1
23	1253405	1	0		29	164110	2	1		94	820290	1	1
23	1392728	1	0		29	166085	2	1		94	821706	3	1
23	1408931	1	0		29	166477	1	1		94	886321	0	1
23	1416690	0	1		29	167449	1	0		94	898551	1	0
23	1417337	0	1		29	182231	2	1		94	929109	2	0
23	1540491	2	0		29	182402	1	1		94	935016	0	1
23	1641475	1	0		29	189542	1	2		94	977733	0	1
23	1675614	1	0		29	192615	3	0		94	1032137	2	0
23	1694763	0	2		29	194323	3	7
23	1711403	1	1		29	196104	4	2
23	1723523	1	1		29	199354	3	2
23	1787946	0	1		29	204631	1	1
23	1791477	2	0		29	204811	1	0
23	1806153	2	0		29	208379	1	0
23	1849377	2	0		29	213757	0	1
23	1927253	0	1		29	217647	0	1
23	1941693	0	1		29	217833	1	2
23	1968138	0	1		29	225961	0	3
23	1971418	0	1		29	226089	1	0
23	1987746	0	1		29	227265	2	1
23	2033019	1	1		29	240594	3	3
23	2047023	0	3		29	240958	3	1
23	2052075	0	1		29	244945	1	0
23	2067541	8	0		29	245171	1	2
23	2067790	1	1		29	249837	5	2
23	2076578	1	0		29	255344	2	2
23	2099213	0	1		29	255517	0	4
23	2101417	0	1		29	261580	0	3
23	2107055	0	1		29	263012	1	0
23	2109579	1	1		29	266212	0	2
					29	266664	4	1
					29	268314	1	0
					29	269835	1	6
					29	270138	4	0
					29	272557	0	1
					29	274459	5	5
					29	277766	3	5
					29	280978	0	5
					29	281718	1	1
					29	282695	1	1
					29	283136	3	0
					29	283579	0	1
					29	284488	0	1
					29	286515	0	1
					29	291286	4	4
					29	291634	1	1
					29	300678	0	4
					29	306962	1	1
					29	307185	5	2
					29	308111	1	5
					29	308670	1	5
					29	310778	2	2
					29	311367	1	0
					29	329037	0	1
					29	329191	4	3
					29	329881	1	0
					29	336598	1	0
					29	336839	2	0
					29	338323	0	2
					29	339468	2	2
					29	349373	0	1
					29	350185	0	1
					29	350881	2	0
					29	351072	4	1
					29	352266	0	2
					29	352383	1	0
					29	352572	3	0
					29	353144	0	2
					29	353621	0	5
					29	357144	1	1
					29	357578	1	3
					29	360108	2	0
					29	382675	2	4
					29	382959	3	2
					29	383111	2	1
					29	385489	0	4
					29	386151	0	1
					29	386630	3	1
					29	390775	0	6
					29	391038	7	2
					29	391307	5	0
					29	392244	2	0
					29	392713	3	5
					29	393089	2	0
					29	395305	5	0
					29	395491	1	1
					29	396128	0	7
					29	396757	2	0
					29	400970	1	1
					29	404278	0	2
					29	407996	1	2
					29	410150	0	1
					29	411763	3	4
					29	412632	1	0
					29	413067	3	1
					29	415434	1	1
					29	418951	0	1
					29	419416	6	3
					29	422254	2	1
					29	423227	2	0
					29	423756	0	1
					29	425493	3	2
					29	426415	2	4
					29	427546	2	6
					29	429148	0	5
					29	429965	1	0
					29	430477	4	0
					29	430680	1	2
					29	430861	2	1
					29	432103	1	0
					29	432521	2	3
					29	433660	1	0
					29	440145	2	1
					29	442521	5	1
					29	453771	3	1
					29	456708	2	0
					29	457093	0	2
					29	460007	2	4
					29	461441	1	0
					29	463228	1	2
					29	475590	1	3
					29	479425	1	0
					29	480667	6	2
					29	483931	4	2
					29	485371	1	1
					29	485501	3	2
					29	485822	4	5
					29	486277	4	1
					29	486626	3	3
					29	490033	1	3
					29	490182	1	0
					29	490489	4	2
					29	492698	1	0
					29	493076	2	2
					29	496501	4	0
					29	496637	1	4
					29	497587	0	1
					29	499430	3	2
					29	500403	0	1
					29	506785	1	3
					29	509544	2	1
					29	510417	1	0
					29	511683	0	3
					29	512216	1	3
					29	513514	0	2
					29	514131	2	1
					29	514241	2	1
					29	514646	0	3
					29	527147	3	1
					29	527307	1	0
					29	534674	3	0
					29	566601	1	2
					29	567184	3	4
					29	567858	0	4
					29	579459	1	0
					29	582353	0	1
					29	584926	4	0
					29	587213	5	2
					29	635983	4	4
					29	640949	3	3
					29	641322	0	1
					29	641616	0	1
					29	643349	0	2
					29	646695	1	2
					29	652820	0	4
					29	660274	4	3
					29	660623	0	3
					29	673021	1	0
					29	725306	0	1
					29	726686	3	0
					29	774914	1	0
					29	776201	1	1
					29	777166	1	0
					29	778533	1	2
					29	796354	7	1
					29	797094	3	1
					29	801786	1	1
					29	802935	1	2
					29	804234	1	0
					29	804451	2	0
					29	804720	3	0
					29	806789	6	0
					29	807034	0	2
					29	807277	2	0
					29	808812	2	0
					29	825366	0	4
					29	829230	0	11
					29	852203	1	1
					29	853975	2	0
					29	855215	2	4
					29	855407	1	1
					29	855715	4	1
					29	856006	1	1
					29	858786	2	1
					29	861316	0	2
					29	870862	5	3
					29	879674	4	2
					29	879824	0	2
					29	888085	3	5
					29	889317	5	0
					29	890221	26	3
					29	891407	0	2
					29	898943	2	1
					29	900258	0	4
					29	900859	1	3
					29	903281	0	2
					29	903985	0	1
					29	904161	2	0
					29	906464	3	3
					29	907545	2	2
					29	908155	2	0
					29	930516	5	0
					29	931190	3	1
					29	931410	2	5
					29	931608	0	1
					29	933203	0	1
					29	942800	0	1
					29	944612	1	1
					29	952679	0	1
					29	953616	1	2
					29	954513	0	2
					29	954810	1	1
					29	976550	3	1
					29	982363	1	1
					29	983272	1	0
					29	983463	0	5
					29	991564	2	1
					29	1002809	2	3
					29	1017604	4	3
					29	1018930	1	2
					29	1020214	1	1
					29	1025878	4	4
					29	1028033	8	0
					29	1031657	5	4
					29	1037698	0	1
					29	1037832	1	1
					29	1038362	3	2
					29	1053580	5	4
					29	1053761	4	2
					29	1055956	10	6
					29	1056417	2	0
					29	1058716	2	0
					29	1060781	3	0
					29	1062163	0	1
					29	1075632	0	3
					29	1077923	3	2
					29	1087322	3	9
					29	1090897	2	1
					29	1092198	0	1
					29	1093239	2	4
					29	1095424	1	0
					29	1095599	0	1
					29	1105735	4	1
					29	1112026	0	1
					29	1112277	2	4
					29	1114411	2	2
					29	1118582	4	1
					29	1121392	2	3
					29	1121694	0	1
					29	1128717	1	1
					29	1128942	0	2
					29	1129670	2	2
					29	1129785	0	2
					29	1132609	3	0
					29	1137010	3	0
					29	1143713	1	0
					29	1144858	3	6
					29	1146732	1	1
					29	1146924	2	3
					29	1149130	0	3
					29	1150241	2	7
					29	1152444	4	2
					29	1153136	3	1
					29	1175809	2	5
					29	1181119	3	6
					29	1182601	2	2
					29	1187319	0	1
					29	1187759	4	5
					29	1190668	1	0
					29	1196439	3	0
					29	1198188	0	2
					29	1200467	0	2
					29	1200816	4	0
					29	1200960	2	3
					29	1213873	2	3
					29	1215841	2	4
					29	1226897	0	1
					29	1228074	3	0
					29	1232592	1	3
					29	1233694	4	2
					29	1234679	0	2
					29	1235370	2	0
					29	1238875	2	3
					29	1239041	2	0
					29	1239727	4	0
					29	1247058	2	1
					29	1248216	1	0
					29	1249750	4	4
					29	1254902	1	2
					29	1255020	0	4
					29	1255675	3	3
					29	1286004	1	0
					29	1287208	4	3
					29	1287424	2	1
					29	1291353	2	0
					29	1292851	3	2
					29	1295181	0	8
					29	1295381	1	1
					29	1296063	1	2
					29	1298498	1	0
					29	1302820	4	0
					29	1306625	0	1
					29	1317067	1	2
					29	1317283	2	0
					29	1319822	3	3
					29	1321411	0	1
					29	1322190	3	4
					29	1335651	2	0
					29	1344103	2	2
					29	1356897	2	4
					29	1361030	0	1
					29	1361353	0	2
					29	1375584	2	0
					29	1388310	4	2
					29	1422863	0	2
					29	1435653	4	5
					29	1435909	1	4
					29	1436210	2	1
					29	1436395	5	3
					29	1437026	0	2
					29	1439842	2	1
					29	1443144	2	0
					29	1443273	1	4
					29	1445140	4	4
					29	1445554	3	3
					29	1446802	0	1
					29	1448371	2	1
					29	1448703	1	2
					29	1449387	1	1
					29	1449751	2	0
					29	1450040	1	0
					29	1450874	3	3
					29	1452150	1	1
					29	1454716	7	3
					29	1456297	6	2
					29	1456931	3	1
					29	1457857	3	3
					29	1457964	3	1
					29	1458107	5	3
					29	1458492	0	3
					29	1521472	2	2
					29	1523822	1	1
					29	1524856	5	4
					29	1537905	2	5
					29	1538559	0	1
					29	1538925	4	0
					29	1547026	0	1
					29	1548994	1	1
					29	1549396	1	4
					29	1567105	11	4
					29	1581390	3	0
					29	1581641	1	0
					29	1582098	1	1
					29	1582351	0	1
					29	1582511	0	2
					29	1584853	1	5
					29	1588068	1	1
					29	1588255	1	2
					29	1590116	0	1
					29	1592923	4	1
					29	1595754	1	1
					29	1595955	1	0
					29	1646710	1	0
					29	1657298	0	3
					29	1671034	1	0
					29	1676656	6	0
					29	1677076	5	3
					29	1704632	2	0
					29	1726082	1	0
					29	1726452	0	2
					29	1726711	0	4
					29	1727013	6	6
					29	1730153	6	3
					29	1735637	4	0
					29	1737234	2	0
					29	1739923	2	3
					29	1740710	2	2
					29	1744074	0	1
					29	1744966	2	1
					29	1765924	2	2
					29	1766061	2	1
					29	1790701	2	4
					29	1791346	2	2
					29	1792028	2	4
					29	1796193	0	3
					29	1796625	2	1
					29	1810605	10	0
					29	1810954	6	0
					29	1814569	7	0
					29	1815310	1	1
					29	1823040	3	5
					29	1823667	2	0
					29	1829280	3	1
					29	1835879	0	2
					29	1839244	4	0
					29	1859026	2	2
					29	1859854	7	5
					29	1860082	1	3
					29	1860974	1	0
					29	1862355	0	3
					29	1862736	3	4
					29	1862870	2	1
					29	1863242	1	2
					29	1869089	7	2
					29	1869843	0	3
					29	1872701	4	12
					29	1873624	6	0
					29	1887231	2	1
					29	1902366	1	1
					29	1902945	5	1
					29	1903274	3	3
					29	1930693	1	1
					29	1936451	1	4
					29	1947026	1	2

## Sheet: Sheet2
plant isg.140							plant imswc.889				plant isg.210
scaffold	pos	Parent A reads	Parent B reads				scaffold				scaffold
23	14458	1	1	0.5			29	31193	0.4		94	27630	0
23	19043	1	1	0.5			29	33941	1		94	75547	0
23	50759	1	0	1			29	35605	0		94	83782	0.5
23	60280	1	0	1			29	36134	0		94	105727	1
23	135409	0	1	0			29	36434	0.75		94	130849	1
23	207690	1	0	1			29	37727	0.545455		94	131286	1
23	216108	0	2	0			29	38161	0.4		94	204276	0.333333
23	252616	1	0	1			29	39443	0		94	229775	1
23	261354	1	0	1			29	44594	1		94	246555	0
23	417672	2	0	1			29	47625	1		94	248356	0
23	423385	2	0	1			29	48594	0		94	249469	1
23	427525	0	1	0			29	55656	1		94	249981	0
23	435952	1	1	0.5			29	57412	0		94	250321	1
23	450300	0	1	0			29	58157	0.5		94	288712	0
23	452956	4	1	0.8			29	68773	0.2		94	311193	1
23	489946	2	1	0.666667			29	71718	0		94	324131	0
23	521242	1	0	1			29	75848	0		94	324734	0
23	537935	2	1	0.666667			29	76329	0		94	333665	0.5
23	579992	4	1	0.8			29	76707	1		94	339636	1
23	592978	0	2	0			29	79145	0.6		94	341997	1
23	607065	1	0	1			29	83144	0.8		94	354718	1
23	625049	0	1	0			29	87180	0.375		94	365984	0.5
23	639001	1	0	1			29	115673	0.8		94	367866	1
23	649627	1	0	1			29	116411	1		94	368171	0.666667
23	703476	0	1	0			29	116680	0.625		94	370009	0
23	729728	0	1	0			29	117402	1		94	370440	0
23	766175	0	1	0			29	118669	1		94	371469	1
23	768261	0	4	0			29	119211	0.333333		94	374151	1
23	790706	0	1	0			29	119752	1		94	391494	0
23	828533	1	0	1			29	122678	0.333333		94	397053	1
23	829560	0	1	0			29	126469	1		94	397749	1
23	839834	0	1	0			29	127113	0.5		94	405786	1
23	851060	0	1	0			29	128029	0.272727		94	407952	1
23	853750	0	1	0			29	129365	1		94	426023	0
23	876790	1	0	1			29	130006	0		94	438359	0
23	877351	1	0	1			29	134759	0.2		94	482991	1
23	895741	0	1	0			29	139692	0.5		94	500376	1
23	903567	0	1	0			29	140726	0		94	525862	1
23	927596	0	1	0			29	144798	0		94	531061	0.666667
23	929247	1	0	1			29	146238	0		94	558102	0
23	938982	0	1	0			29	146779	0.2		94	563739	1
23	952606	1	0	1			29	149223	0.5		94	564762	1
23	976558	1	0	1			29	151058	0.5		94	564864	1
23	977256	0	1	0			29	151439	0.428571		94	674832	1
23	1005950	0	1	0			29	152486	0.333333		94	685395	1
23	1006605	0	1	0			29	152831	0.333333		94	765423	0
23	1061292	1	0	1			29	153848	0.5		94	770019	1
23	1063721	0	1	0			29	153973	0.333333		94	794255	1
23	1064951	0	1	0			29	155347	0.5		94	801707	1
23	1089985	1	0	1			29	163734	0.25		94	818162	0.5
23	1253405	1	0	1			29	164110	0.666667		94	820290	0.5
23	1392728	1	0	1			29	166085	0.666667		94	821706	0.75
23	1408931	1	0	1			29	166477	0.5		94	886321	0
23	1416690	0	1	0			29	167449	1		94	898551	1
23	1417337	0	1	0			29	182231	0.666667		94	929109	1
23	1540491	2	0	1			29	182402	0.5		94	935016	0
23	1641475	1	0	1			29	189542	0.333333		94	977733	0
23	1675614	1	0	1			29	192615	1		94	1032137	1
23	1694763	0	2	0			29	194323	0.3
23	1711403	1	1	0.5			29	196104	0.666667
23	1723523	1	1	0.5			29	199354	0.6
23	1787946	0	1	0			29	204631	0.5
23	1791477	2	0	1			29	204811	1
23	1806153	2	0	1			29	208379	1
23	1849377	2	0	1			29	213757	0
23	1927253	0	1	0			29	217647	0
23	1941693	0	1	0			29	217833	0.333333
23	1968138	0	1	0			29	225961	0
23	1971418	0	1	0			29	226089	1
23	1987746	0	1	0			29	227265	0.666667
23	2033019	1	1	0.5			29	240594	0.5
23	2047023	0	3	0			29	240958	0.75
23	2052075	0	1	0			29	244945	1
23	2067541	8	0	1			29	245171	0.333333
23	2067790	1	1	0.5			29	249837	0.714286
23	2076578	1	0	1			29	255344	0.5
23	2099213	0	1	0			29	255517	0
23	2101417	0	1	0			29	261580	0
23	2107055	0	1	0			29	263012	1
23	2109579	1	1	0.5			29	266212	0
							29	266664	0.8
							29	268314	1
							29	269835	0.142857
							29	270138	1
							29	272557	0
							29	274459	0.5
							29	277766	0.375
							29	280978	0
							29	281718	0.5
							29	282695	0.5
							29	283136	1
							29	283579	0
							29	284488	0
							29	286515	0
							29	291286	0.5
							29	291634	0.5
							29	300678	0
							29	306962	0.5
							29	307185	0.714286
							29	308111	0.166667
							29	308670	0.166667
							29	310778	0.5
							29	311367	1
							29	329037	0
							29	329191	0.571429
							29	329881	1
							29	336598	1
							29	336839	1
							29	338323	0
							29	339468	0.5
							29	349373	0
							29	350185	0
							29	350881	1
							29	351072	0.8
							29	352266	0
							29	352383	1
							29	352572	1
							29	353144	0
							29	353621	0
							29	357144	0.5
							29	357578	0.25
							29	360108	1
							29	382675	0.333333
							29	382959	0.6
							29	383111	0.666667
							29	385489	0
							29	386151	0
							29	386630	0.75
							29	390775	0
							29	391038	0.777778
							29	391307	1
							29	392244	1
							29	392713	0.375
							29	393089	1
							29	395305	1
							29	395491	0.5
							29	396128	0
							29	396757	1
							29	400970	0.5
							29	404278	0
							29	407996	0.333333
							29	410150	0
							29	411763	0.428571
							29	412632	1
							29	413067	0.75
							29	415434	0.5
							29	418951	0
							29	419416	0.666667
							29	422254	0.666667
							29	423227	1
							29	423756	0
							29	425493	0.6
							29	426415	0.333333
							29	427546	0.25
							29	429148	0
							29	429965	1
							29	430477	1
							29	430680	0.333333
							29	430861	0.666667
							29	432103	1
							29	432521	0.4
							29	433660	1
							29	440145	0.666667
							29	442521	0.833333
							29	453771	0.75
							29	456708	1
							29	457093	0
							29	460007	0.333333
							29	461441	1
							29	463228	0.333333
							29	475590	0.25
							29	479425	1
							29	480667	0.75
							29	483931	0.666667
							29	485371	0.5
							29	485501	0.6
							29	485822	0.444444
							29	486277	0.8
							29	486626	0.5
							29	490033	0.25
							29	490182	1
							29	490489	0.666667
							29	492698	1
							29	493076	0.5
							29	496501	1
							29	496637	0.2
							29	497587	0
							29	499430	0.6
							29	500403	0
							29	506785	0.25
							29	509544	0.666667
							29	510417	1
							29	511683	0
							29	512216	0.25
							29	513514	0
							29	514131	0.666667
							29	514241	0.666667
							29	514646	0
							29	527147	0.75
							29	527307	1
							29	534674	1
							29	566601	0.333333
							29	567184	0.428571
							29	567858	0
							29	579459	1
							29	582353	0
							29	584926	1
							29	587213	0.714286
							29	635983	0.5
							29	640949	0.5
							29	641322	0
							29	641616	0
							29	643349	0
							29	646695	0.333333
							29	652820	0
							29	660274	0.571429
							29	660623	0
							29	673021	1
							29	725306	0
							29	726686	1
							29	774914	1
							29	776201	0.5
							29	777166	1
							29	778533	0.333333
							29	796354	0.875
							29	797094	0.75
							29	801786	0.5
							29	802935	0.333333
							29	804234	1
							29	804451	1
							29	804720	1
							29	806789	1
							29	807034	0
							29	807277	1
							29	808812	1
							29	825366	0
							29	829230	0
							29	852203	0.5
							29	853975	1
							29	855215	0.333333
							29	855407	0.5
							29	855715	0.8
							29	856006	0.5
							29	858786	0.666667
							29	861316	0
							29	870862	0.625
							29	879674	0.666667
							29	879824	0
							29	888085	0.375
							29	889317	1
							29	890221	0.896552
							29	891407	0
							29	898943	0.666667
							29	900258	0
							29	900859	0.25
							29	903281	0
							29	903985	0
							29	904161	1
							29	906464	0.5
							29	907545	0.5
							29	908155	1
							29	930516	1
							29	931190	0.75
							29	931410	0.285714
							29	931608	0
							29	933203	0
							29	942800	0
							29	944612	0.5
							29	952679	0
							29	953616	0.333333
							29	954513	0
							29	954810	0.5
							29	976550	0.75
							29	982363	0.5
							29	983272	1
							29	983463	0
							29	991564	0.666667
							29	1002809	0.4
							29	1017604	0.571429
							29	1018930	0.333333
							29	1020214	0.5
							29	1025878	0.5
							29	1028033	1
							29	1031657	0.555556
							29	1037698	0
							29	1037832	0.5
							29	1038362	0.6
							29	1053580	0.555556
							29	1053761	0.666667
							29	1055956	0.625
							29	1056417	1
							29	1058716	1
							29	1060781	1
							29	1062163	0
							29	1075632	0
							29	1077923	0.6
							29	1087322	0.25
							29	1090897	0.666667
							29	1092198	0
							29	1093239	0.333333
							29	1095424	1
							29	1095599	0
							29	1105735	0.8
							29	1112026	0
							29	1112277	0.333333
							29	1114411	0.5
							29	1118582	0.8
							29	1121392	0.4
							29	1121694	0
							29	1128717	0.5
							29	1128942	0
							29	1129670	0.5
							29	1129785	0
							29	1132609	1
							29	1137010	1
							29	1143713	1
							29	1144858	0.333333
							29	1146732	0.5
							29	1146924	0.4
							29	1149130	0
							29	1150241	0.222222
							29	1152444	0.666667
							29	1153136	0.75
							29	1175809	0.285714
							29	1181119	0.333333
							29	1182601	0.5
							29	1187319	0
							29	1187759	0.444444
							29	1190668	1
							29	1196439	1
							29	1198188	0
							29	1200467	0
							29	1200816	1
							29	1200960	0.4
							29	1213873	0.4
							29	1215841	0.333333
							29	1226897	0
							29	1228074	1
							29	1232592	0.25
							29	1233694	0.666667
							29	1234679	0
							29	1235370	1
							29	1238875	0.4
							29	1239041	1
							29	1239727	1
							29	1247058	0.666667
							29	1248216	1
							29	1249750	0.5
							29	1254902	0.333333
							29	1255020	0
							29	1255675	0.5
							29	1286004	1
							29	1287208	0.571429
							29	1287424	0.666667
							29	1291353	1
							29	1292851	0.6
							29	1295181	0
							29	1295381	0.5
							29	1296063	0.333333
							29	1298498	1
							29	1302820	1
							29	1306625	0
							29	1317067	0.333333
							29	1317283	1
							29	1319822	0.5
							29	1321411	0
							29	1322190	0.428571
							29	1335651	1
							29	1344103	0.5
							29	1356897	0.333333
							29	1361030	0
							29	1361353	0
							29	1375584	1
							29	1388310	0.666667
							29	1422863	0
							29	1435653	0.444444
							29	1435909	0.2
							29	1436210	0.666667
							29	1436395	0.625
							29	1437026	0
							29	1439842	0.666667
							29	1443144	1
							29	1443273	0.2
							29	1445140	0.5
							29	1445554	0.5
							29	1446802	0
							29	1448371	0.666667
							29	1448703	0.333333
							29	1449387	0.5
							29	1449751	1
							29	1450040	1
							29	1450874	0.5
							29	1452150	0.5
							29	1454716	0.7
							29	1456297	0.75
							29	1456931	0.75
							29	1457857	0.5
							29	1457964	0.75
							29	1458107	0.625
							29	1458492	0
							29	1521472	0.5
							29	1523822	0.5
							29	1524856	0.555556
							29	1537905	0.285714
							29	1538559	0
							29	1538925	1
							29	1547026	0
							29	1548994	0.5
							29	1549396	0.2
							29	1567105	0.733333
							29	1581390	1
							29	1581641	1
							29	1582098	0.5
							29	1582351	0
							29	1582511	0
							29	1584853	0.166667
							29	1588068	0.5
							29	1588255	0.333333
							29	1590116	0
							29	1592923	0.8
							29	1595754	0.5
							29	1595955	1
							29	1646710	1
							29	1657298	0
							29	1671034	1
							29	1676656	1
							29	1677076	0.625
							29	1704632	1
							29	1726082	1
							29	1726452	0
							29	1726711	0
							29	1727013	0.5
							29	1730153	0.666667
							29	1735637	1
							29	1737234	1
							29	1739923	0.4
							29	1740710	0.5
							29	1744074	0
							29	1744966	0.666667
							29	1765924	0.5
							29	1766061	0.666667
							29	1790701	0.333333
							29	1791346	0.5
							29	1792028	0.333333
							29	1796193	0
							29	1796625	0.666667
							29	1810605	1
							29	1810954	1
							29	1814569	1
							29	1815310	0.5
							29	1823040	0.375
							29	1823667	1
							29	1829280	0.75
							29	1835879	0
							29	1839244	1
							29	1859026	0.5
							29	1859854	0.583333
							29	1860082	0.25
							29	1860974	1
							29	1862355	0
							29	1862736	0.428571
							29	1862870	0.666667
							29	1863242	0.333333
							29	1869089	0.777778
							29	1869843	0
							29	1872701	0.25
							29	1873624	1
							29	1887231	0.666667
							29	1902366	0.5
							29	1902945	0.833333
							29	1903274	0.5
							29	1930693	0.5
							29	1936451	0.2
							29	1947026	0.333333
