# Supplementary material for: GOOGA: A platform to synthesize mapping experiments and identify genomic structural diversity
Source: PLoS Comput Biol. 2019 Apr 15;15(4):e1006949. doi: 10.1371/journal.pcbi.1006949 (PMC6483263; doi:10.1371/journal.pcbi.1006949)
Supplement: S4 Table — For each chromosome and each population the ΔlnLk is given. Large positive values indicate that the mapping data fits the GOOGA optimized order much better than the V2 genome order. (XLSX) [file pcbi.1006949.s021.xlsx]

## Sheet: Sheet1
chrom	mapping_pop	delta Lnlk (GOOGA vs V2)
1	DUNTIL	231.948
2	DUNTIL	149.639
3	DUNTIL	353.975
4	DUNTIL	346.124
5	DUNTIL	584.237
6	DUNTIL	159.704
7	DUNTIL	255.4
8	DUNTIL	102.144
9	DUNTIL	423.808
10	DUNTIL	542.358
11	DUNTIL	509.522
12	DUNTIL	850.732
13	DUNTIL	339.407
14	DUNTIL	586.703
1	IMF3	265.746
2	IMF3	255.839
3	IMF3	190.836
4	IMF3	305.797
5	IMF3	841.969
6	IMF3	169.361
7	IMF3	247.294
8	IMF3	1079.46
9	IMF3	498.356
10	IMF3	710.08
11	IMF3	152.309
12	IMF3	407.891
13	IMF3	262.156
14	IMF3	77.0902
1	IMNAS	229.265
2	IMNAS	67.8515
3	IMNAS	133.016
4	IMNAS	205.122
5	IMNAS	387.884
6	IMNAS	36.3171
7	IMNAS	124.576
8	IMNAS	350.123
9	IMNAS	204.895
10	IMNAS	71.8893
11	IMNAS	229.535
12	IMNAS	349.479
13	IMNAS	126.03
14	IMNAS	202.702
1	IMPR_rils	503.765
2	IMPR_rils	274.454
3	IMPR_rils	440.597
4	IMPR_rils	423.138
5	IMPR_rils	874.353
6	IMPR_rils	394.071
7	IMPR_rils	174.605
8	IMPR_rils	227.304
9	IMPR_rils	444.616
10	IMPR_rils	134.79
11	IMPR_rils	1022.38
12	IMPR_rils	1186.32
13	IMPR_rils	371.197
14	IMPR_rils	561.102
1	IMSWC	609.246
2	IMSWC	637.817
3	IMSWC	328.704
4	IMSWC	682.496
5	IMSWC	2723.59
6	IMSWC	262.703
7	IMSWC	235.804
8	IMSWC	3168.47
9	IMSWC	1316.67
10	IMSWC	238.984
11	IMSWC	1088.58
12	IMSWC	1148.9
13	IMSWC	983.395
14	IMSWC	1009.03
