# Supplementary material for: GOOGA: A platform to synthesize mapping experiments and identify genomic structural diversity
Source: PLoS Comput Biol. 2019 Apr 15;15(4):e1006949. doi: 10.1371/journal.pcbi.1006949 (PMC6483263; doi:10.1371/journal.pcbi.1006949)
Supplement: S5 Table — All pairwise contrasts between population are given for each chromosome. “Home” is the focal data set, and “away” indicates the imposed map order. ll1 is the likelihood of “home” in it’s own map order, and ll2 is “home” in the “away” order. “Diff” is the difference between ll1 and ll2. (XLSX) [file pcbi.1006949.s022.xlsx]

## Sheet: Sheet1
chrom	home	away	ll1	ll2	diff
1	IMF3	DUNTIL	-2306.04	-2306.04	-1.66239e-06
1	IMF3	IMPR_rils	-2405.33	-2420.87	15.545
1	IMF3	IMNAS	-2361.25	-2386.54	25.2924
1	IMF3	IMSWC	-2516.79	-2539.43	22.6402
1	DUNTIL	IMF3	-2650.68	-2650.68	-4.61593e-06
1	DUNTIL	IMPR_rils	-2568.24	-2581.85	13.6104
1	DUNTIL	IMNAS	-2713.37	-2732.29	18.9143
1	DUNTIL	IMSWC	-2750.52	-2776.39	25.8694
1	IMPR_rils	IMF3	-1037.47	-1200.66	163.19
1	IMPR_rils	DUNTIL	-985.561	-1068.81	83.2533
1	IMPR_rils	IMNAS	-1017.81	-1045.84	28.0261
1	IMPR_rils	IMSWC	-1017.79	-1160.8	143.018
1	IMNAS	IMF3	-1198.7	-1309.47	110.772
1	IMNAS	DUNTIL	-1179.46	-1227.28	47.8148
1	IMNAS	IMPR_rils	-1157.81	-1157.82	0.00928309
1	IMNAS	IMSWC	-1208.68	-1256.74	48.0648
1	IMSWC	IMF3	-11793.1	-12068.7	275.623
1	IMSWC	DUNTIL	-11468.6	-11566.4	97.8678
1	IMSWC	IMPR_rils	-11076.5	-11157.1	80.5778
1	IMSWC	IMNAS	-11663.8	-11667.5	3.65868
2	IMF3	DUNTIL	-3834.22	-3849.83	15.6185
2	IMF3	IMPR_rils	-3834.22	-3835.35	1.13657
2	IMF3	IMNAS	-3834.22	-3839.91	5.69358
2	IMF3	IMSWC	-3834.22	-3835.35	1.13628
2	DUNTIL	IMF3	-3766.95	-3840.01	73.0619
2	DUNTIL	IMPR_rils	-3766.96	-3777.59	10.6285
2	DUNTIL	IMNAS	-3766.95	-3777.53	10.5741
2	DUNTIL	IMSWC	-3766.95	-3777.59	10.6397
2	IMPR_rils	IMF3	-1520.35	-1686.12	165.768
2	IMPR_rils	DUNTIL	-1520.33	-1608.74	88.4067
2	IMPR_rils	IMNAS	-1520.61	-1530.9	10.2883
2	IMPR_rils	IMSWC	-1520.35	-1520.35	0
2	IMNAS	IMF3	-1591.78	-1619.79	28.0145
2	IMNAS	DUNTIL	-1591.78	-1613.78	21.9987
2	IMNAS	IMPR_rils	-1623.17	-1629	5.82916
2	IMNAS	IMSWC	-1591.78	-1597.61	5.82917
2	IMSWC	IMF3	-17454.5	-17661.1	206.656
2	IMSWC	DUNTIL	-17454.5	-17549.5	95.0047
2	IMSWC	IMPR_rils	-17454.5	-17454.5	0
2	IMSWC	IMNAS	-17454.5	-17480.2	25.7451
3	IMF3	DUNTIL	-3079.85	-3280.91	201.06
3	IMF3	IMPR_rils	-3079.85	-3097.27	17.4198
3	IMF3	IMNAS	-3079.85	-3097.27	17.4198
3	IMF3	IMSWC	-3079.85	-3172.66	92.807
3	DUNTIL	IMF3	-3106.09	-3187.22	81.1261
3	DUNTIL	IMPR_rils	-3265.8	-3291.53	25.7348
3	DUNTIL	IMNAS	-3265.8	-3291.97	26.1688
3	DUNTIL	IMSWC	-3246.21	-3300.22	54.0055
3	IMPR_rils	IMF3	-1181.08	-1365.31	184.231
3	IMPR_rils	DUNTIL	-1186.83	-1460.82	273.982
3	IMPR_rils	IMNAS	-1186.83	-1186.83	0
3	IMPR_rils	IMSWC	-1184.13	-1362.88	178.748
3	IMNAS	IMF3	-1340.24	-1389.25	49.0146
3	IMNAS	DUNTIL	-1404.96	-1492.82	87.8543
3	IMNAS	IMPR_rils	-1404.96	-1404.95	0
3	IMNAS	IMSWC	-1396.79	-1456.41	59.6187
3	IMSWC	IMF3	-12503	-12738.9	235.909
3	IMSWC	DUNTIL	-12577.2	-12923.4	346.193
3	IMSWC	IMPR_rils	-12577.2	-12742.8	165.61
3	IMSWC	IMNAS	-12577.2	-12743.6	166.374
4	IMF3	DUNTIL	-3918.73	-4022.59	103.859
4	IMF3	IMPR_rils	-3969.64	-3976.74	7.09736
4	IMF3	IMNAS	-3852.93	-3861.69	8.76773
4	IMF3	IMSWC	-3969.64	-3972.11	2.46963
4	DUNTIL	IMF3	-3645.75	-3663.93	18.1758
4	DUNTIL	IMPR_rils	-3917.12	-3924.72	7.60767
4	DUNTIL	IMNAS	-3941.1	-3948.77	7.67602
4	DUNTIL	IMSWC	-3820.95	-3869.56	48.6154
4	IMPR_rils	IMF3	-1729.63	-1739.33	9.69874
4	IMPR_rils	DUNTIL	-1819.85	-1885.59	65.7423
4	IMPR_rils	IMNAS	-1819.83	-1851.66	31.8312
4	IMPR_rils	IMSWC	-1817.87	-1887.98	70.1018
4	IMNAS	IMF3	-1701.51	-1712.48	10.9741
4	IMNAS	DUNTIL	-1863.77	-1924.03	60.2618
4	IMNAS	IMPR_rils	-1855.19	-1854.98	0
4	IMNAS	IMSWC	-1811.37	-1819.93	8.5562
4	IMSWC	IMF3	-16682.9	-16700	17.0975
4	IMSWC	DUNTIL	-17228.4	-17346.1	117.649
4	IMSWC	IMPR_rils	-17491	-17461.2	0
4	IMSWC	IMNAS	-17222.3	-17236.9	14.5469
5	IMF3	DUNTIL	-3144.74	-3419.25	274.505
5	IMF3	IMPR_rils	-3216.35	-3752.86	536.509
5	IMF3	IMNAS	-3072.29	-3095.32	23.0305
5	IMF3	IMSWC	-3132.19	-3211.18	78.9902
5	DUNTIL	IMF3	-2575.65	-2844.79	269.14
5	DUNTIL	IMPR_rils	-2722.57	-2786.78	64.2118
5	DUNTIL	IMNAS	-2537.18	-2569.58	32.4011
5	DUNTIL	IMSWC	-2662.88	-2848.84	185.956
5	IMPR_rils	IMF3	-1063.54	-1481.07	417.527
5	IMPR_rils	DUNTIL	-1064.98	-1093.16	28.1767
5	IMPR_rils	IMNAS	-1048.33	-1086.86	38.5295
5	IMPR_rils	IMSWC	-1056.24	-1277.03	220.789
5	IMNAS	IMF3	-1369.53	-1440.64	71.1124
5	IMNAS	DUNTIL	-1374.68	-1513.65	138.962
5	IMNAS	IMPR_rils	-1429.45	-1707.27	277.819
5	IMNAS	IMSWC	-1372.63	-1372.63	3.369e-07
5	IMSWC	IMF3	-13437.9	-13586.2	148.33
5	IMSWC	DUNTIL	-14119.3	-14868.9	749.572
5	IMSWC	IMPR_rils	-13985.1	-15759.6	1774.5
5	IMSWC	IMNAS	-12981	-12981	0
6	IMF3	DUNTIL	-4478.33	-4491.29	12.967
6	IMF3	IMPR_rils	-4478.33	-4491.29	12.967
6	IMF3	IMNAS	-4440.86	-4453.81	12.9534
6	IMF3	IMSWC	-4478.33	-4507.03	28.7035
6	DUNTIL	IMF3	-3070.54	-3173.32	102.778
6	DUNTIL	IMPR_rils	-3070.54	-3075.67	5.13201
6	DUNTIL	IMNAS	-3059.36	-3059.36	-0.00170769
6	DUNTIL	IMSWC	-3070.54	-3115.25	44.714
6	IMPR_rils	IMF3	-1566.89	-1713.36	146.47
6	IMPR_rils	DUNTIL	-1566.89	-1566.89	0
6	IMPR_rils	IMNAS	-1564.46	-1564.46	0
6	IMPR_rils	IMSWC	-1566.89	-1723.54	156.653
6	IMNAS	IMF3	-1760.41	-1787.46	27.0543
6	IMNAS	DUNTIL	-1760.41	-1760.41	1.86014e-06
6	IMNAS	IMPR_rils	-1760.41	-1769.31	8.90033
6	IMNAS	IMSWC	-1760.41	-1783.77	23.362
6	IMSWC	IMF3	-15856.5	-16009.1	152.601
6	IMSWC	DUNTIL	-15856.5	-15897.6	41.0432
6	IMSWC	IMPR_rils	-15856.5	-15900.3	43.7148
6	IMSWC	IMNAS	-15648.9	-15657.2	8.22556
7	IMF3	DUNTIL	-2357.33	-2377.53	20.1995
7	IMF3	IMPR_rils	-2334.38	-2366.59	32.2037
7	IMF3	IMNAS	-2364.83	-2373.66	8.83076
7	IMF3	IMSWC	-2162.42	-2164.33	1.91764
7	DUNTIL	IMF3	-2508.39	-2618.79	110.402
7	DUNTIL	IMPR_rils	-2796.26	-2850.56	54.3078
7	DUNTIL	IMNAS	-2808.66	-2837.43	28.7745
7	DUNTIL	IMSWC	-2612.16	-2612.16	-5.79735e-08
7	IMPR_rils	IMF3	-927.535	-971.652	44.117
7	IMPR_rils	DUNTIL	-944.168	-950.582	6.41364
7	IMPR_rils	IMNAS	-945.344	-1054.05	108.708
7	IMPR_rils	IMSWC	-938.838	-985.497	46.6586
7	IMNAS	IMF3	-1017.45	-1057.58	40.1272
7	IMNAS	DUNTIL	-1079.33	-1104.75	25.4196
7	IMNAS	IMPR_rils	-1163.56	-1185.48	21.9178
7	IMNAS	IMSWC	-1087.47	-1104.58	17.1028
7	IMSWC	IMF3	-8378.05	-8458.75	80.7037
7	IMSWC	DUNTIL	-9362.82	-9362.82	0
7	IMSWC	IMPR_rils	-9434.24	-9632.25	198.009
7	IMSWC	IMNAS	-9482.33	-9478.94	0
8	IMF3	DUNTIL	-4717.35	-4717.35	-8.5583e-06
8	IMF3	IMPR_rils	-4527.76	-4527.76	1.34137e-05
8	IMF3	IMNAS	-4717.36	-4717.35	-0.00291432
8	IMF3	IMSWC	-4717.35	-4717.35	-2.51801e-05
8	DUNTIL	IMF3	-4243.03	-4246.45	3.41725
8	DUNTIL	IMPR_rils	-3962.56	-3962.56	-2.47731e-06
8	DUNTIL	IMNAS	-4243.03	-4243.03	-1.9484e-05
8	DUNTIL	IMSWC	-4243.03	-4246.45	3.41724
8	IMPR_rils	IMF3	-1333.77	-1344.31	10.54
8	IMPR_rils	DUNTIL	-1333.76	-1333.74	0
8	IMPR_rils	IMNAS	-1333.76	-1333.75	0
8	IMPR_rils	IMSWC	-1333.75	-1370.58	36.8366
8	IMNAS	IMF3	-2133.96	-2133.95	0
8	IMNAS	DUNTIL	-2133.95	-2133.95	0.000679964
8	IMNAS	IMPR_rils	-2041.74	-2041.73	0
8	IMNAS	IMSWC	-2143.14	-2143.15	0.00301306
8	IMSWC	IMF3	-19618.1	-19618.1	0
8	IMSWC	DUNTIL	-19618.1	-19618.1	0
8	IMSWC	IMPR_rils	-19005.8	-19016.4	10.5795
8	IMSWC	IMNAS	-19796.5	-19807.1	10.5794
9	IMF3	DUNTIL	-2998	-3158.07	160.075
9	IMF3	IMPR_rils	-2842.08	-2850.62	8.53672
9	IMF3	IMNAS	-3045.31	-3045.31	-1.89037e-06
9	IMF3	IMSWC	-3078.79	-3078.79	2.92847e-06
9	DUNTIL	IMF3	-3489.16	-3529.61	40.4547
9	DUNTIL	IMPR_rils	-3203.69	-3218.08	14.3988
9	DUNTIL	IMNAS	-3522.67	-3557.69	35.0155
9	DUNTIL	IMSWC	-3480.3	-3510.57	30.2647
9	IMPR_rils	IMF3	-1228.49	-1254.85	26.361
9	IMPR_rils	DUNTIL	-1231.27	-1266.78	35.51
9	IMPR_rils	IMNAS	-1208.32	-1234.68	26.3608
9	IMPR_rils	IMSWC	-1208.31	-1234.67	26.3575
9	IMNAS	IMF3	-1408.13	-1408.12	0
9	IMNAS	DUNTIL	-1338.66	-1348.66	10.0064
9	IMNAS	IMPR_rils	-1361.42	-1361.42	7.71483e-07
9	IMNAS	IMSWC	-1416.97	-1416.97	-1.23574e-06
9	IMSWC	IMF3	-13760.5	-13760.5	0
9	IMSWC	DUNTIL	-13400.1	-13428.8	28.7148
9	IMSWC	IMPR_rils	-13262.2	-13237.1	0
9	IMSWC	IMNAS	-13561.3	-13561.3	0.000159953
10	IMF3	DUNTIL	-3783.66	-4074.36	290.705
10	IMF3	IMPR_rils	-3783.66	-4688.82	905.164
10	IMF3	IMNAS	-3783.66	-4454.5	670.844
10	IMF3	IMSWC	-3718.98	-4336.28	617.299
10	DUNTIL	IMF3	-3618.53	-3762.64	144.108
10	DUNTIL	IMPR_rils	-3674.33	-4261.67	587.345
10	DUNTIL	IMNAS	-3674.33	-4020.05	345.72
10	DUNTIL	IMSWC	-3615.13	-4415.96	800.83
10	IMPR_rils	IMF3	-1029.01	-1145.23	116.212
10	IMPR_rils	DUNTIL	-1036.06	-1313.15	277.093
10	IMPR_rils	IMNAS	-1036.06	-1036.06	0
10	IMPR_rils	IMSWC	-1028.54	-1028.48	0
10	IMNAS	IMF3	-1509.63	-1568.12	58.4946
10	IMNAS	DUNTIL	-1547.18	-1670.99	123.808
10	IMNAS	IMPR_rils	-1560.81	-1560.81	-4.74277e-06
10	IMNAS	IMSWC	-1508.52	-1508.52	0
10	IMSWC	IMF3	-15577	-15621.7	44.6663
10	IMSWC	DUNTIL	-15648	-16243.3	595.327
10	IMSWC	IMPR_rils	-15828.6	-15832.1	3.45045
10	IMSWC	IMNAS	-15828.6	-15826.4	0
11	IMF3	DUNTIL	-2638.52	-2688.24	49.7204
11	IMF3	IMPR_rils	-3009.98	-3038	28.0216
11	IMF3	IMNAS	-2904.3	-2904.86	0.558841
11	IMF3	IMSWC	-3009.98	-3043.04	33.0575
11	DUNTIL	IMF3	-3318.88	-3822.41	503.533
11	DUNTIL	IMPR_rils	-3361.59	-3358.55	0
11	DUNTIL	IMNAS	-3323.97	-3403.3	79.3274
11	DUNTIL	IMSWC	-3324.22	-3653.92	329.697
11	IMPR_rils	IMF3	-1203.41	-1962.85	759.44
11	IMPR_rils	DUNTIL	-1203.09	-1405.74	202.646
11	IMPR_rils	IMNAS	-1205.79	-1388.09	182.303
11	IMPR_rils	IMSWC	-1210.49	-1878.39	667.902
11	IMNAS	IMF3	-1286.18	-1444.13	157.957
11	IMNAS	DUNTIL	-1300.49	-1272.09	0
11	IMNAS	IMPR_rils	-1329.48	-1263.83	0
11	IMNAS	IMSWC	-1323.91	-1433.51	109.599
11	IMSWC	IMF3	-13679.4	-13793.7	114.324
11	IMSWC	DUNTIL	-13716.4	-13906	189.589
11	IMSWC	IMPR_rils	-14100.6	-14165.4	64.8117
11	IMSWC	IMNAS	-13808.5	-13839.1	30.5399
12	IMF3	DUNTIL	-3110.28	-3189.32	79.0417
12	IMF3	IMPR_rils	-3184.49	-3226.2	41.7072
12	IMF3	IMNAS	-3115.57	-3205.3	89.7343
12	IMF3	IMSWC	-3145.75	-3305.95	160.2
12	DUNTIL	IMF3	-2854.72	-2946.34	91.6145
12	DUNTIL	IMPR_rils	-3488.88	-3599.06	110.178
12	DUNTIL	IMNAS	-3184.3	-3291.77	107.471
12	DUNTIL	IMSWC	-3297.13	-3345.31	48.1825
12	IMPR_rils	IMF3	-1518.68	-1591.59	72.9071
12	IMPR_rils	DUNTIL	-1672.05	-1857.53	185.474
12	IMPR_rils	IMNAS	-1645.28	-1765.98	120.705
12	IMPR_rils	IMSWC	-1654.11	-1781.28	127.161
12	IMNAS	IMF3	-1590.76	-1581.27	0
12	IMNAS	DUNTIL	-1741.08	-1744.29	3.20929
12	IMNAS	IMPR_rils	-1756.87	-1791.5	34.6245
12	IMNAS	IMSWC	-1740.07	-1778.61	38.5379
12	IMSWC	IMF3	-11720.3	-11746.5	26.2731
12	IMSWC	DUNTIL	-13024.4	-13032.7	8.25807
12	IMSWC	IMPR_rils	-13049.4	-13097.8	48.3172
12	IMSWC	IMNAS	-12768.1	-12823.7	55.5797
13	IMF3	DUNTIL	-3639.67	-3718.81	79.1359
13	IMF3	IMPR_rils	-3638.56	-3638.56	4.85602e-06
13	IMF3	IMNAS	-3608.15	-3723.2	115.048
13	IMF3	IMSWC	-3639.67	-3639.67	6.95586e-06
13	DUNTIL	IMF3	-2674.83	-2694.17	19.3405
13	DUNTIL	IMPR_rils	-3104.95	-3128.39	23.4489
13	DUNTIL	IMNAS	-3062.15	-3126.18	64.0297
13	DUNTIL	IMSWC	-3120.22	-3148.46	28.2378
13	IMPR_rils	IMF3	-1582.6	-1582.6	0
13	IMPR_rils	DUNTIL	-1605.24	-1809.46	204.228
13	IMPR_rils	IMNAS	-1600.6	-1720.32	119.725
13	IMPR_rils	IMSWC	-1596.16	-1624.98	28.8278
13	IMNAS	IMF3	-1444.5	-1452.28	7.7852
13	IMNAS	DUNTIL	-1663.51	-1789.89	126.384
13	IMNAS	IMPR_rils	-1645.41	-1664.83	19.4189
13	IMNAS	IMSWC	-1654.47	-1691.1	36.6288
13	IMSWC	IMF3	-14482.6	-14482.6	0
13	IMSWC	DUNTIL	-16182.1	-16371.8	189.729
13	IMSWC	IMPR_rils	-16072.4	-16092.9	20.4591
13	IMSWC	IMNAS	-15520.6	-15739.2	218.571
14	IMF3	DUNTIL	-3334.22	-3335.57	1.35031
14	IMF3	IMPR_rils	-3316.22	-3317.57	1.35031
14	IMF3	IMNAS	-3316.22	-3362.36	46.1492
14	IMF3	IMSWC	-3285.93	-3287.28	1.3503
14	DUNTIL	IMF3	-3862.85	-3903.85	41.0026
14	DUNTIL	IMPR_rils	-4959.87	-4959.87	0.00065934
14	DUNTIL	IMNAS	-5031.03	-5129.22	98.1893
14	DUNTIL	IMSWC	-4887.49	-4887.49	-0.000774319
14	IMPR_rils	IMF3	-2060.05	-2100.3	40.2438
14	IMPR_rils	DUNTIL	-2272.26	-2272.25	0
14	IMPR_rils	IMNAS	-2272.27	-2382.39	110.121
14	IMPR_rils	IMSWC	-2257.37	-2257.34	0
14	IMNAS	IMF3	-2093.85	-2084.63	0
14	IMNAS	DUNTIL	-2497.44	-2505.29	7.85727
14	IMNAS	IMPR_rils	-2489.15	-2480.33	0
14	IMNAS	IMSWC	-2469.81	-2461.26	0
14	IMSWC	IMF3	-15786.8	-15791.8	5.05944
14	IMSWC	DUNTIL	-19349.2	-19349.2	0
14	IMSWC	IMPR_rils	-19293.8	-19293.8	0
14	IMSWC	IMNAS	-19233.1	-19431.5	198.368
