# Supplementary material for: GOOGA: A platform to synthesize mapping experiments and identify genomic structural diversity
Source: PLoS Comput Biol. 2019 Apr 15;15(4):e1006949. doi: 10.1371/journal.pcbi.1006949 (PMC6483263; doi:10.1371/journal.pcbi.1006949)
Supplement: S6 Table — The table gives the v1 scaffold name and intervals for scaffolds that we were able to assign to one of the 14 Mimulus chromosomes. Their specific locations can be found in S1 Table. (XLSX) [file pcbi.1006949.s023.xlsx]

## Sheet: Sheet1
scaffs not in v2 chroms 1-14	marker pos
586	0
1042	0
1382	0
111a	0
111a	100000
111a	200000
117a	200000
193a	0
193a	100000
193a	200000
193a	300000
193b	0
22a	0
22b	0
22b	100000
22b	200000
22b	300000
22b	400000
22b	500000
22b	700000
22b	800000
22b	900000
22b	1000000
22b	1100000
22b	1200000
257a	0
257a	100000
257b	0
257b	100000
379a	0
5b	0
68b	0
68b	100000
68b	200000
68b	300000
68b	400000
68b	500000
68b	600000
68b	700000
68b	800000
68b	900000
68b	1100000
96a	0
96a	100000
96a	200000
96a	400000
96a	500000
96a	600000
96a	700000
96a	800000
96a	900000
97c	100000
